# Supplementary material for: Synthetic mammalian pattern formation driven by differential diffusivity of Nodal and Lefty
Source: Nat Commun. 2018 Dec 21;9:5456. doi: 10.1038/s41467-018-07847-x (PMC6303393; doi:10.1038/s41467-018-07847-x)
Supplement: Supplementary file 5 — Source Data [file 41467_2018_7847_MOESM5_ESM.xlsx]

## Sheet: Figure 1i
Figure 1i Positive domain widths and Negative domain widths (for supplementary figure 4g)
	Activator		Positive domain widths (μm)							Activator		Negative domain widths (μm)
	hours	Exp1-1	Exp1-2	Exp2-1	Exp2-2	Exp3-1	Exp3-2			hours	Exp1-1	Exp1-2	Exp2-1	Exp2-2	Exp3-1	Exp3-2
	0	26.9184	32.0288	25.4048	31.328	30.6368	28.2528			0	944.224	1203.87	446.048	302.333	1108.42	1109.18
	2	24.4256	27.9776	21.552	24.704	26.2656	29.4912			2	1581.57	1392.8	695.424	669.28	945.664	368
	4	22.8064	26.0544	20.5568	23.6256	29.3792	25.9712			4	1402.02	2271.9	900.896	832.896	1006.34	1343.23
	6	23.4624	26.512	30.6144	25.8592	27.9072	29.968			6	2004.29	1568.7	1353.92	1159.49	908.672	983.424
	8	22.768	26.352	30.2496	25.9232	29.2224	30.1312			8	1376.29	1413.6	1321.95	1034.18	861.6	1352.32
	10	27.4624	25.6864	28.8256	25.2352	30.4928	31.9168			10	1260.83	1029.18	1099.81	822.944	747.008	1183.33
	12	25.2512	25.1808	30.6976	25.1264	31.3664	30.384			12	884.544	979.072	1073.34	741.792	590.4	800.32
	14	27.632	27.3344	33.7184	27.5744	33.1776	32.592			14	779.104	946.688	750.112	690.496	474.016	677.056
	16	29.408	29.2416	36.8576	30.7392	35.1904	32.7392			16	466.752	691.008	605.536	610.784	434.912	521.504
	18	38.9856	33.0848	43.8496	37.0688	42.7552	38.8256			18	355.744	578.272	282.032	573.76	355.616	422.72
	20	34.816	35.616	45.4176	40.8864	49.6064	48.8608			20	386.752	448.64	355.328	402.88	265.52	289.974
	22	40.4576	43.9648	50.7872	46.5184	64.1792	52.3712			22	301.997	317.03	272.042	305.837	191.738	278.422
	24	51.5424	52.5344	73.296	60.3744	70.0224	64.3456			24	243.117	247.011	158.227	248.858	181.478	205.754
	26	65.1168	64.2944	80.4064	75.1712	106.886	77.7952			26	207.213	192.134	154.026	176.074	131.734	171.437
	28	91.7056	78.4384	99.5936	94.8256	112.794	94.288			28	155.661	152.317	131.13	157.482	128.112	138.368
	30	106.928	96.2016	137.402	127.776	143.075	111.875			30	136.586	131.414	96.8736	117.597	102.829	111.93
	32	132.758	121.779	172.861	160.586	208.01	146.938			32	106.032	112.195	87.1744	95.5872	82.5696	98.5312
	34	184.886	165.347	241.552	278.467	303.213	211.085			34	87.6384	97.1104	74.9888	72.2048	68.8	81.6672
	36	248.723	181.898	351.136	284.643	445.696	309.2			36	72.96	89.6832	64.3328	74.1984	63.2192	75.968
	38	321.696	221.763	590.944	422.56	639.552	392.384			38	69.2928	78.8416	63.1648	62.5248	58.1792	72.0992
	40	491.648	289.322	846.272	643.616	1371.81	679.904			40	62.9632	75.7728	59.6672	60.8224	61.6256	62.2528
	42	782.016	916.16	1202.88	1169.86	1507.46	856.224			42	61.28	51.5168	73.8112	57.8592	66.352	67.2352
	44	1117.31	481.824	1815.55	1418.78	1967.3	1569.31			44	55.9392	67.9136	77.792	61.3184	48.0512	73.7888
	46	907.648	646.816	1823.65	1614.56	1927.1	1270.24			46	80.5088	73.904	70.9344	61.8816	56.7008	75.376
	48	1198.56	913.12	1824.64	1627.78	1965.15	1950.94			48	64.3136	80.3392	67.7856	68.2144	63.7856	56.1792
	Activator-inhibitor		Positive domain widths (μm)							Activator-inhibitor		Negative domain widths (μm)
	hours	Exp1-1	Exp1-2	Exp2-1	Exp2-2	Exp3-1	Exp3-2			hours	Exp1-1	Exp1-2	Exp2-1	Exp2-2	Exp3-1	Exp3-2
	0	20.0288	28.3232	24.4256	25.8144	23.2736	24.1568			0	1043.17	1347.87	592.736	586.592	838.016	1009.47
	2	21.584	23.1136	22.2592	22.0864	23.6608	24.4032			2	1061.98	1039.23	889.216	991.232	836.48	766.08
	4	28.6912	26.4896	22.1568	25.232	25.52	23.5584			4	1302.66	1142.56	843.264	1112.9	815.2	575.168
	6	31.056	28.0544	23.0496	27.4496	27.3184	26.1312			6	1236.06	544.128	925.856	1165.18	786.72	1115.23
	8	29.1744	26.224	24.6208	24.6912	27.1616	26.7776			8	894.112	668.704	1524.42	947.648	729.664	935.168
	10	32.2496	30.6688	27.8688	23.5232	30.3872	26.3872			10	342.528	525.536	491.872	1020.19	643.36	962.304
	12	35.0496	27.104	24.7232	26.8096	32.6048	24.8192			12	247.45	492.992	764.576	1089.22	573.344	670.56
	14	35.2512	28.2528	25.7888	28.3968	35.9904	26.0352			14	354.848	404.928	548.192	736.192	430.88	497.216
	16	35.776	31.4816	30.7168	30.144	41.648	29.4816			16	371.392	364.736	494.496	431.616	327.136	398.208
	18	40.0064	36.2048	34.7456	33.8976	45.6384	33.36			18	258.829	274.454	403.68	414.56	279.059	304.083
	20	51.7536	47.4464	39.84	37.9552	53.9424	41.0144			20	224.397	262.016	338.88	318.547	234.915	283.04
	22	60.5952	73.136	48.944	63.1136	87.0912	49.5456			22	180.781	119.84	244.752	118.573	111.853	225.779
	24	72.1504	69.5072	60.5248	52.688	79.6992	58.4928			24	150.31	201.894	192.013	226.592	148.506	205.936
	26	84.7616	84.6592	76.5984	64.5376	93.2032	69.6288			26	137.107	169.885	164.214	183.994	130.768	173.994
	28	96.7264	95.952	92.288	75.2544	107.674	78.72			28	123.424	137.04	149.882	156.246	121.747	164.509
	30	110.71	109.245	109.382	95.4016	122.371	88.72			30	115.302	128.525	141.494	145.946	117.382	147.558
	32	123.44	129.6	124.73	115.827	134.698	94.3584			32	110.829	118.499	135.363	120.496	110.448	137.11
	34	135.334	149.098	137.616	125.834	153.533	106.464			34	113.363	107.712	124.125	117.981	108.214	132.922
	36	145.04	167.766	162.493	135.549	172.55	124.902			36	111.856	101.603	113.578	119.117	107.053	129.494
	38	146.483	185.331	178.771	145.821	197.715	140.634			38	114.176	102.01	109.994	121.776	109.709	130.006
	40	157.862	204.976	191.952	161.734	210.755	143.168			40	115.981	104.928	106.771	119.376	108.685	134.179
	42	171.408	217.901	199.632	168.141	222.957	142.797			42	119.709	106.128	111.936	122.96	103.267	135.997
	44	176.781	235.827	228.717	166.49	230.582	151.578			44	122.845	114.678	99.536	134.749	105.962	139.354
	46	181.488	236.237	278.63	164.701	230.461	201.002			46	126.176	124.272	86.176	144.432	116.563	117.264
	48	165.715	237.126	208.502	194.579	231.853	135.984			48	140.208	124.512	122.038	143.984	129.44	157.344

## Sheet: Figure 1j
Figure 1j SSIM index
	Activator-inhibitor
		Exp1-1	Exp1-2	Exp2-1	Exp2-2	Exp3-1	Exp3-2
	0h-6h	0.4593	0.8545	0.076	0.108	0.761	0.581
	6h-12h	0.18	0.0858	0.614	0.507	0.157	0.583
	12h-18h	0.1873	0.1656	0.112	0.273	0.202	0.111
	18h-24h	0.2488	0.23	0.21	0.203	0.246	0.223
	24h-30h	0.3626	0.3546	0.349	0.31	0.384	0.33
	30h-36h	0.4823	0.4637	0.476	0.438	0.46	0.455
	36h-42h	0.5309	0.5096	0.544	0.522	0.503	0.532
	42h-48h	0.59	0.5718	0.59	0.606	0.544	0.595
	48h-54h	0.6815	0.6151	0.671	0.666	0.654	0.679
	Static pattern (control)
		Exp1-1	Exp1-2	Exp2-1	Exp2-2	Exp3-1	Exp3-2
	48h-54h	0.6194	0.6211	0.514	0.516	0.502673	0.470302

## Sheet: Figure 2e
Figure 2e HiBiT-Nodal, HiBiT-Lefty2					HiBiT-Nodal		Exp1	Exp2	Exp3		HiBiT-Nodal	Exp1	Exp2	Exp3				HiBiT-Lefty2		Exp1	Exp2	Exp3		HiBiT-Lefty2	Exp1	Exp2	Exp3
					mCherry	478.4	2345.2	2249.1	2236.3		HiBiT	6573.7	5288.9	6410.4				mCherry	478.4	2225.6	2129.2	2215.3		HiBiT	24758	9862.2	10907
						476.8	2331.2	2253.5	2322.5			7079.6	5040.1	6479.3					476.8	2304.6	2148.1	2181.1			25005	9882.7	10890
						475.2	2338	2264.5	2345.6			6622.1	5197.7	6931.7					475.2	2273.7	2176.8	2262.3			24793	9908	10292
						473.6	2335.2	2246.1	2288.6			6639.3	5220.9	6601.7					473.6	2213.8	2109.3	2169.2			25059	10232	10897
						472	2321.9	2211.3	2289.2			6928.9	5419.5	6599.2					472	2193.7	2120.7	2189.9			24532	9748	10649
						470.4	2309.8	2197.2	2292.1			6973.3	5121.7	6602.6					470.4	2235.6	2173.4	2197.1			24558	10186	11102
						468.8	2316.4	2323.1	2293.7			6904.8	5315.2	6872.2					468.8	2176.6	2191.6	2204.9			23902	9862.2	10918
						467.2	2295.7	2259.2	2269.2			6848.8	5136.5	6494.2					467.2	2242.4	2198.8	2105.9			24612	10216	10675
						465.6	2292.6	2322.4	2320.4			6967.1	5403.8	6669.9					465.6	2213	2141.8	2171.7			24585	10297	10819
						464	2320.9	2297.6	2233.5			6706.3	5178.4	6718.8					464	2166.8	2140.1	2248.7			23989	10262	10662
						462.4	2333.7	2255	2346.6			6951.8	5480.2	6550.7					462.4	2228.8	2168.8	2208.1			24163	10180	10755
						460.8	2324	2302.9	2275.3			6718.3	5484.5	6531.9					460.8	2215.1	2086.4	2176.5			24328	10212	10859
						459.2	2365.1	2384.2	2291.9			6909.6	5333.5	6789.1					459.2	2176	2135.3	2164			25007	9785.2	10570
						457.6	2373.8	2242.8	2325.3			7100.1	5249.8	6511.8					457.6	2195	2137.9	2187			24556	10355	10732
						456	2323.4	2274.2	2340.5			6960.2	5215.7	6539.6					456	2180.9	2169.2	2220.8			24540	10387	10448
						454.4	2261.7	2242.9	2305.4			6682.4	5367.9	6482.4					454.4	2249.7	2178.9	2179.9			25054	10586	10643
						452.8	2336.8	2256.6	2245			6864.4	5302.6	6837.5					452.8	2244.8	2135.4	2189.7			24729	10209	10911
						451.2	2303.1	2275.1	2286.1			6757.1	5353.8	6731.1					451.2	2277.3	2140.7	2193.8			24478	9978.7	11055
						449.6	2307.7	2265.3	2291.8			6731.5	5128	6780.3					449.6	2270.9	2185.9	2186			24500	10180	10755
						448	2317.4	2224.5	2246.2			6767.3	5415.1	6668.8					448	2185	2234.3	2137.8			24261	9979.8	10705
						446.4	2267.4	2310.5	2301.9			7006.2	5408.9	6742.4					446.4	2180.1	2196.8	2168			24168	9934.2	10565
						444.8	2376.4	2285.8	2291.9			7157.4	5295.1	6941.6					444.8	2318.2	2166.8	2263.2			24310	10281	10972
						443.2	2402.7	2249.9	2345.2			6646.1	5389.5	6547.6					443.2	2285.2	2154.5	2179.1			24462	10646	10517
						441.6	2358.3	2244.5	2319.7			6879	5217.3	6681.8					441.6	2227.9	2104.5	2158.4			24954	10128	10694
						440	2352.8	2283.4	2278.9			6992.4	5403.1	6509.7					440	2160.5	2113.6	2141.2			24392	10109	10844
						438.4	2374.5	2296.2	2351			7054	5363.3	6325.6					438.4	2186.6	2176.4	2232.7			24663	10316	10439
						436.8	2351.6	2297.4	2222.7			7103.7	5175.5	6648.1					436.8	2224.1	2189.7	2133.9			24297	10151	10779
						435.2	2289.7	2269.3	2308.3			6929.7	5376.7	6717					435.2	2182.9	2188	2168.8			24434	10320	10869
						433.6	2458.4	2248.8	2251.2			7039.3	5442.5	6993					433.6	2181.7	2173.1	2240.1			24551	10303	10680
						432	2398.7	2262.2	2322.6			6997.3	5548.9	6721.5					432	2230.6	2134.4	2229.8			24473	10383	10868
						430.4	2280.8	2235.2	2300.8			7044.1	5283.2	6830.9					430.4	2202	2174.3	2194.8			25045	10125	10640
						428.8	2283.8	2289	2256			7146.4	5455.5	7145.6					428.8	2218.2	2172.1	2170.8			24680	10251	10698
						427.2	2422.5	2209.9	2309.3			6967.1	5506.6	6636.2					427.2	2229	2113.8	2162.4			24611	10390	10598
						425.6	2376.3	2258.6	2420.1			7211.6	5310.5	6796.9					425.6	2231.2	2181.4	2244.3			24163	10513	10837
						424	2311.2	2310.4	2329.2			6924.6	5611.3	6968.2					424	2266.9	2176.8	2194.1			24919	10613	10637
						422.4	2372.9	2239.5	2339.7			6989.1	5263	6686.8					422.4	2257	2188.5	2216.3			24195	10064	10892
						420.8	2323.7	2275.2	2321.8			7152.2	5507.8	6748.7					420.8	2336.5	2142.7	2095.6			25243	10292	10650
						419.2	2392.4	2360.2	2312.9			6968.8	5299.9	6819.7					419.2	2239.3	2193.2	2141.3			25590	10934	10862
						417.6	2339.2	2247.2	2284.8			7097.7	5312.9	6673.4					417.6	2275.5	2115.6	2158.1			24854	10401	11209
						416	2348.6	2265.3	2263			7025	5434.9	6768.6					416	2220.4	2201.2	2187.9			24874	10368	11221
						414.4	2289	2268.8	2251.5			6836.2	5446.7	6709.2					414.4	2320.6	2154.2	2182.9			24522	10374	10781
						412.8	2385.6	2311	2296.1			7166.4	5462.6	6796.6					412.8	2205.7	2146.6	2174.3			25019	10501	10975
						411.2	2265.4	2338.6	2329.2			6882.2	5353.7	6863.4					411.2	2268.9	2208.5	2155.3			24547	10345	10635
						409.6	2351.2	2343.2	2336			6805.4	5464.3	6642					409.6	2236.6	2204.3	2187.1			25020	10117	11135
						408	2414.5	2273.6	2305.3			7088.3	5511.1	6936.9					408	2258.1	2197.3	2155.4			24712	10517	10935
						406.4	2341.4	2310.7	2325.6			7224.4	5292	6574.3					406.4	2205.1	2215.4	2161.3			25652	10553	10998
						404.8	2383.1	2239.6	2396.7			6885.7	5515.8	7052.4					404.8	2221.1	2182.4	2206.2			24741	10345	10888
						403.2	2354.2	2355.9	2421			6919.9	5309.9	6756.2					403.2	2215.5	2222.9	2177.2			25113	10334	10949
						401.6	2420.9	2337.9	2387			6974.2	5516.3	6930					401.6	2220.7	2170.4	2199.9			25178	10293	10856
						400	2269.3	2272.8	2351.4			6809.3	5256.2	6856.8					400	2260.8	2165	2132.9			24566	10779	10933
						398.4	2315.8	2318.2	2314.2			6876.2	5461.1	6841.9					398.4	2235.7	2141	2202.9			24749	10390	10689
						396.8	2332.5	2251.4	2327.4			6979.6	5461.2	7050.2					396.8	2237.6	2208	2175.9			24574	10597	11224
						395.2	2332.5	2267.5	2271.8			7041.7	5552.4	7087					395.2	2230.9	2184.8	2164.6			24280	10550	10987
						393.6	2335.7	2242.1	2314.3			7358.4	5279.6	6914.4					393.6	2265.4	2164.5	2182			24429	10512	11189
						392	2314.6	2278.4	2325.3			7031.8	5414	6648.8					392	2251.2	2140.1	2173.3			24760	10498	10702
						390.4	2332.5	2260.5	2327.2			7007.5	5464.8	6951.9					390.4	2320.4	2187.6	2207.7			25338	10534	10639
						388.8	2435.6	2281.6	2301.9			7303.9	5683.8	7170					388.8	2145.8	2213.6	2122.4			24737	10769	10789
						387.2	2354.4	2332.7	2379.1			7334.6	5704.3	6779.8					387.2	2251.6	2152	2208.2			24920	10443	11332
						385.6	2356	2263.4	2323			7203.4	5363.9	7022.8					385.6	2268.3	2196.8	2239.8			24757	10374	10796
						384	2345.4	2279.7	2314.6			7071.9	5598.3	6845.1					384	2192.6	2105.3	2162.8			25144	10483	10980
						382.4	2369.7	2268.2	2311.6			7407.4	5376.8	7110.8					382.4	2262	2157.2	2227.9			24762	10323	11277
						380.8	2373.6	2316.8	2292.1			7223.6	5573	6744.3					380.8	2241.9	2215	2184.9			25391	10438	10844
						379.2	2398	2301.2	2336.6			7349.9	5460.7	6940.6					379.2	2158.9	2197.2	2201.5			25443	10973	10972
						377.6	2393.1	2325.3	2292.6			7103.1	5489.6	6879.5					377.6	2198.9	2110.6	2192.4			25401	10506	11234
						376	2346.6	2275.6	2385			7145.9	5612.9	6740.6					376	2241.4	2253.7	2163.9			25558	10955	11237
						374.4	2318.9	2310	2341.1			6856	5556	7115.7					374.4	2261.3	2210.6	2177.4			24701	10477	10869
						372.8	2382	2294.8	2324.1			6951.1	5420.9	7092.1					372.8	2222.8	2144.9	2169.5			24892	10462	11060
						371.2	2419.7	2293.4	2327.1			7061.7	5667.1	7240.5					371.2	2237.2	2172.1	2176.4			24867	10597	10682
						369.6	2337.2	2253.6	2281.2			7404.4	5583.1	6979.7					369.6	2271.4	2175	2240.3			25282	10645	10995
						368	2350.6	2319.7	2316.4			7237.3	5786.9	7086					368	2249.7	2131.4	2176.2			24876	10406	10982
						366.4	2300.8	2224.8	2362.8			7302.3	5807.1	7199.4					366.4	2206.1	2119.2	2214.1			25492	10503	11152
						364.8	2396.1	2356.5	2287.9			7383.1	5597.3	6863.8					364.8	2159.2	2242.5	2195.2			24604	10593	11329
						363.2	2388.2	2290	2346.3			6958.5	5576.7	7204.9					363.2	2252	2168.6	2182.4			25350	10878	11050
						361.6	2396.4	2300.7	2311.4			7243.7	5344.4	7113.9					361.6	2191.3	2182.5	2159.5			24831	10646	10915
						360	2323.2	2247.6	2361.2			7094	5756.9	6963.1					360	2276.1	2162.3	2176.3			25317	10472	11017
						358.4	2364.6	2317.8	2323.4			7114.4	5630.4	7350.9					358.4	2282.4	2186.3	2258			25515	10955	11172
						356.8	2402.4	2304.4	2279.7			7457.8	5545.7	7127.6					356.8	2289.1	2161.1	2152.9			25190	10543	10974
						355.2	2318.1	2348	2405.3			7095.8	5752.9	7106.2					355.2	2232.1	2221.5	2207.2			25449	10364	11064
						353.6	2340.2	2262.7	2296.4			7259.1	5470.7	7094.6					353.6	2318.4	2154.1	2176.3			25071	10758	11455
						352	2308.6	2340.2	2298.5			7055.7	6062.4	7119.1					352	2178.8	2121.8	2259.2			25229	10889	11239
						350.4	2455.3	2337.1	2341.3			7351.2	5531.6	7485.7					350.4	2209.2	2174.8	2158.6			24915	10498	11078
						348.8	2326.5	2321.4	2344.9			7533	5742.8	6964.5					348.8	2248.6	2165.6	2243			25432	10609	11197
						347.2	2353.5	2276.2	2321.4			7413.5	5703.6	7011.9					347.2	2180.5	2211.5	2203.6			25436	11204	11243
						345.6	2295.3	2276.5	2363.1			7502.8	5628.1	7044.2					345.6	2267.3	2179.9	2219.5			25832	10758	11168
						344	2379	2338	2306.9			7369.6	5791.4	6942.6					344	2290.4	2178.4	2189.5			25448	10539	11209
						342.4	2361.2	2277.6	2393			7427.2	5811.8	7270.8					342.4	2207.9	2110.4	2129.8			25118	10773	11507
						340.8	2391.4	2292.3	2344.8			7674.9	5694.5	7036.1					340.8	2174	2128.7	2178.7			25161	11025	11248
						339.2	2398.7	2325	2376.9			7567.6	5857.4	7241.3					339.2	2203.9	2148.2	2175.4			25877	10710	10969
						337.6	2346.1	2382.4	2277			7608.7	5656.5	7325.6					337.6	2227	2223.5	2205.7			25027	10851	11267
						336	2283.1	2316.3	2414.9			7313.6	5768	7337.1					336	2164.8	2176.4	2177.1			25252	10952	10960
						334.4	2394.2	2228.1	2305			7621.8	5927	7331.9					334.4	2217.7	2208.2	2176.2			24496	10560	11136
						332.8	2416.6	2261.3	2325.5			7445.6	5766.7	7204.6					332.8	2211	2154	2146			25512	10874	11236
						331.2	2348.1	2340.9	2343.3			7470.7	5836.1	7195.7					331.2	2255.8	2157.5	2135.9			25478	10848	11485
						329.6	2438.8	2284	2324.9			7520.7	5635	7277.6					329.6	2192.5	2269.8	2162.2			25146	10665	11195
						328	2356.4	2355.9	2400.8			7480	5920.1	7324.5					328	2279.6	2199.1	2187			26310	10397	11187
						326.4	2333.3	2323.6	2271.3			7707.8	5890.9	7265.1					326.4	2238.5	2229.5	2166			25427	10985	11289
						324.8	2404.8	2300.1	2315.7			7448.6	5817.4	7104.1					324.8	2309.5	2218	2186.4			26542	10714	11303
						323.2	2405.8	2264.7	2341			7386.1	5926.2	7305.6					323.2	2221	2103.3	2233.2			26114	11257	11018
						321.6	2458.4	2312	2387.7			7125.8	5832.6	7242.2					321.6	2208.5	2143.9	2200.7			25541	10906	11228
						320	2418.3	2233.4	2335.8			7606.4	5699	7201.5					320	2280.6	2217.9	2221.7			25656	10667	11226
						318.4	2416.2	2398.1	2340.7			7069.4	5727.3	7267.2					318.4	2243.3	2157.7	2239.8			25927	10470	11277
						316.8	2336.2	2280.2	2344.4			7528.4	6087.5	7177.2					316.8	2231.7	2196.6	2204.3			25884	10732	11370
						315.2	2369.3	2304.5	2316.1			7679.3	6048.3	7333.9					315.2	2204.2	2191	2191.7			25495	10715	11178
						313.6	2398.7	2384.8	2338.5			7668.9	5910.4	7182.9					313.6	2219.1	2253.6	2250.3			25539	11288	11562
						312	2445.2	2307.9	2342.1			7596.6	5869.4	7487					312	2262.8	2200.5	2201			25492	10601	11483
						310.4	2384.9	2294.1	2354.6			7257.7	5817	7720					310.4	2241.3	2149.4	2219.6			25560	10850	11532
						308.8	2376	2336.7	2388.1			7748.7	5815	7460.3					308.8	2176.6	2188.1	2200.1			25271	11040	11206
						307.2	2379.5	2348.4	2371.5			7653.9	6115.6	7439.4					307.2	2174.5	2223.1	2154.1			25016	10949	11352
						305.6	2400.5	2336.7	2314.3			7545.2	6032.3	7411.2					305.6	2197.9	2198.8	2184.4			25888	11082	11029
						304	2444.4	2265.2	2381			7954	5780.8	7104.3					304	2160.3	2138.3	2170.7			25820	10771	11495
						302.4	2331.9	2241.9	2327.6			7318.9	5933.2	7006.8					302.4	2338.3	2158.2	2176.2			26308	10960	11685
						300.8	2441.5	2292.9	2311.6			7720.7	5667.4	7266.6					300.8	2248.4	2165	2099.5			26472	11075	11399
						299.2	2381.6	2385.9	2373.5			7596	6139.3	7414.9					299.2	2253.9	2217.1	2174.5			25753	11363	11162
						297.6	2420.8	2366.6	2320.8			7686.6	6070.9	7513.6					297.6	2269.4	2230.5	2241.2			25425	11398	11381
						296	2418.2	2337.1	2357.8			7732.5	6163.9	7509.4					296	2216.5	2220.8	2183.9			25947	10979	11145
						294.4	2477.7	2313.2	2415			7436.5	6167.3	7199.7					294.4	2261.4	2188.5	2205.6			25549	11331	11745
						292.8	2313.4	2337.5	2324.1			7649.8	6005.5	7395.4					292.8	2255	2237.9	2218.2			25928	10999	11312
						291.2	2390.2	2363.9	2317			7785.7	5813.8	7421.7					291.2	2231.2	2149.6	2192.4			25654	11422	11538
						289.6	2412.5	2291.7	2333.2			7805.3	5880.1	7556					289.6	2263.6	2174.4	2222.3			26098	11012	11489
						288	2381.4	2359.5	2405.8			7752.9	6126.5	7299.8					288	2288.4	2185.5	2194.7			25864	11259	11470
						286.4	2439	2320.8	2319.4			7742.4	6010.8	7509.3					286.4	2236.7	2198.5	2193.2			25721	11087	11607
						284.8	2406.8	2295.2	2373			7410.2	6128.7	7308.9					284.8	2302.3	2214.9	2189			25890	10787	11468
						283.2	2438.8	2285.2	2355.2			7738.9	6066.5	7577.2					283.2	2250.3	2198.2	2189.3			25694	11113	12086
						281.6	2375.2	2350.8	2409.8			8087.9	6017.7	7470.8					281.6	2246.9	2152.8	2217.4			25810	10583	11876
						280	2412.3	2288.9	2321.1			7560.5	5898.1	7505.5					280	2233.4	2183.8	2186.7			26502	11201	11047
						278.4	2338.1	2353.3	2427.8			7684.7	6208.3	7478.2					278.4	2250.7	2188.2	2215.5			26028	10845	11160
						276.8	2417.2	2358.8	2397.2			7737.1	6079.5	7220.6					276.8	2257.4	2134.4	2169.9			26200	11235	11758
						275.2	2440.1	2282	2356.4			7873.3	6086.8	7645.2					275.2	2298.1	2176.5	2177.5			25367	11345	12145
						273.6	2470.4	2311.8	2412.1			7584.9	6130.2	7490.4					273.6	2224.1	2204.9	2241.6			25814	10669	11530
						272	2340.8	2322.6	2323.1			7492.2	6044	7431.2					272	2235.6	2162.3	2211.9			26144	11496	11765
						270.4	2438.8	2320.3	2423.9			7968.5	6238.9	7396.2					270.4	2234.1	2195.4	2227.8			26458	11304	11470
						268.8	2397.6	2389.7	2397.7			8004.3	6408.3	7567.4					268.8	2286.1	2183.6	2248.7			26297	11311	11508
						267.2	2391.5	2348.2	2342.8			7663.6	6293.2	7227.8					267.2	2232.8	2184.1	2199.5			26035	11345	11676
						265.6	2428.1	2312.4	2383.1			7783.6	6259.5	7472.2					265.6	2244.1	2261.4	2279.3			26337	11063	11478
						264	2355.9	2296.3	2417.7			7792.6	6181.9	7219					264	2186.1	2207.9	2182.6			26482	11024	11946
						262.4	2358	2328.1	2403.4			7987.3	6474.2	7565.1					262.4	2256	2218.7	2192.1			26280	11185	11528
						260.8	2415.1	2365.5	2416.7			7922	6288.6	7583.9					260.8	2305.2	2224.2	2210.9			25830	11375	11998
						259.2	2386.1	2296.3	2382.7			7590.3	6134.1	7607.5					259.2	2219.5	2216.7	2240.1			26437	11445	11868
						257.6	2437.7	2353.6	2299.5			7689.1	6371.1	7846.1					257.6	2246.3	2211.7	2173.8			26280	11210	12338
						256	2436.1	2397.6	2408.6			7814.9	6195.1	7518					256	2225.4	2159.5	2287			26152	11233	11679
						254.4	2400.9	2383.1	2402.8			7790.1	6328	7371.2					254.4	2311.2	2148.8	2291.5			26003	11519	12078
						252.8	2389.6	2414.2	2399.9			8183.7	6384.9	7702.2					252.8	2285.7	2135.9	2184.1			26492	11931	11977
						251.2	2498.9	2310.4	2448.6			8031.7	6260.2	7311.1					251.2	2204.7	2180.2	2189.5			26752	11408	11759
						249.6	2523.9	2286.6	2430.9			7768.4	6234.2	7523.2					249.6	2236.6	2159.4	2172.4			26485	11104	11365
						248	2477.2	2333.9	2444.8			7975.4	6182.9	7347.5					248	2304	2098.5	2210.8			26399	11641	11798
						246.4	2383.8	2404.6	2362.4			8272.5	6009.1	7331.5					246.4	2186.2	2172.6	2225.8			26602	11528	11506
						244.8	2566.4	2423	2396.7			7933	6476.6	7822.3					244.8	2272.5	2227.4	2182.9			26467	11444	11605
						243.2	2408.2	2321	2438			7897.9	6270.9	7637.2					243.2	2192.2	2147.6	2178.7			26630	11539	12052
						241.6	2427.9	2294.3	2440.8			8004.5	6546.1	7654.8					241.6	2256.1	2204.9	2267.2			26692	11676	12107
						240	2466	2403.7	2363.5			7686.1	6338.5	7711.5					240	2203.9	2220.5	2286.6			25513	11439	11773
						238.4	2545.3	2376.8	2368.5			7725.4	6165.2	7562.6					238.4	2240.3	2232	2263.9			26159	11350	11698
						236.8	2457	2340.7	2440.6			8054.4	6358.8	7716.3					236.8	2291.3	2217.3	2203.9			26441	11419	12088
						235.2	2470.4	2351	2456.6			7687.7	6481.5	7752.8					235.2	2236.6	2247.4	2253.9			26606	11345	11879
						233.6	2512.2	2402.6	2416.9			7886.3	6363.1	8086.8					233.6	2308.7	2208.2	2203.3			26812	11690	11990
						232	2458.8	2348.1	2386.3			7593.4	6411.9	7529.3					232	2292.7	2210.2	2205.1			27223	11446	11934
						230.4	2414.6	2362.5	2403.3			8179.9	6659.3	8013.6					230.4	2224.7	2142	2230.3			26352	11246	12004
						228.8	2483.4	2378.1	2393.8			8037.3	6737.1	7477.5					228.8	2253.4	2218.2	2225.3			26886	11407	12004
						227.2	2378.9	2421.1	2444			8024.4	6660.6	7823.7					227.2	2273.9	2231.2	2291			26486	11650	12070
						225.6	2420.1	2311.5	2433.9			8161.2	6369.5	7802.7					225.6	2251.5	2206	2230.6			26791	11396	11921
						224	2451.8	2455.3	2398.3			7947.4	6252.2	7709.9					224	2246.8	2236.6	2205.2			26257	11635	12070
						222.4	2488.7	2351.1	2416.9			8165.8	6735.7	8072.6					222.4	2258.7	2212.7	2223.6			26709	11373	12058
						220.8	2451	2407.9	2477.6			8258.4	6687.9	7920.1					220.8	2275	2245.4	2215.4			26534	11597	11666
						219.2	2459.9	2399.4	2481.7			8156.9	6949.5	7861.1					219.2	2230.9	2179	2218.2			26039	11848	12102
						217.6	2479.7	2350.2	2508.9			8165.7	6483.4	8190.9					217.6	2211.3	2214.9	2251.5			26952	11721	12126
						216	2418.7	2455.3	2385.4			8176.5	6712	7880.8					216	2288.3	2246.6	2258.9			26797	11771	12184
						214.4	2470.9	2453.2	2469.6			8447.7	6723.8	7961.6					214.4	2314.2	2234.4	2268.8			26376	11299	12205
						212.8	2463.5	2385.3	2504.2			8149.6	7001.7	8074.7					212.8	2242.9	2167.8	2242.3			26646	11534	12414
						211.2	2457.5	2418.7	2476			8296.7	6444.9	8259.8					211.2	2310.7	2187.7	2245.2			26674	12020	11990
						209.6	2494	2371.2	2504			8172.3	6870.3	8160.3					209.6	2291.1	2232.6	2232.9			26941	11518	12323
						208	2499.3	2371.6	2476.6			8168.9	6996	7911.7					208	2250.7	2248.5	2193.5			26578	11654	12016
						206.4	2543.5	2432.5	2475.7			8317.2	6728.4	8301.4					206.4	2240.4	2259.6	2289.4			26925	11629	12843
						204.8	2574.7	2425.1	2429.3			8304.1	7093.6	8205.1					204.8	2256	2186.7	2252.2			26837	11541	12331
						203.2	2483.9	2385.4	2501.7			8365.3	6876.1	8397.7					203.2	2229.2	2278.1	2231.6			26493	11794	12411
						201.6	2536.2	2481.2	2539.8			8618.1	7404	8377.6					201.6	2317.4	2227.7	2208			27030	11456	12214
						200	2610.8	2392.3	2497.6			8405.4	7053.1	8634.6					200	2237	2192.8	2274.9			27016	11740	12195
						198.4	2574.7	2447.2	2606.6			8408.5	7215.5	8253.4					198.4	2225.7	2251	2211.7			26607	11916	12494
						196.8	2599.8	2405.3	2498.2			8560.8	7383.5	8494.7					196.8	2274.6	2274.1	2278			26793	12013	12167
						195.2	2547.3	2527.9	2461.7			8317.1	7382.6	8102.3					195.2	2264.1	2236.9	2247.7			27332	11605	12064
						193.6	2582.2	2520	2508			8495.8	7340.2	8450.9					193.6	2259	2182.3	2236.6			26864	11763	12531
						192	2541.7	2537.9	2429.1			8480.1	7923	8859.1					192	2232.6	2180.4	2208.8			26407	11532	12354
						190.4	2559.2	2506.3	2538.7			8563.1	7565	8911.5					190.4	2299	2272.2	2294.5			27510	11712	12723
						188.8	2536	2510.9	2487.1			8809.6	7747.7	8638.5					188.8	2288.1	2283.8	2344.5			26461	11949	12218
						187.2	2494.2	2533.1	2519.9			8291.3	7846	9207.5					187.2	2327.8	2338.1	2222.7			27331	12121	12198
						185.6	2538.2	2554	2634.1			8661.3	8276.2	9055.6					185.6	2288.5	2213.7	2196.5			26898	11954	12464
						184	2517.5	2701.2	2653.8			8801.3	7820.7	9300.4					184	2253.1	2262	2310.3			26764	12265	12521
						182.4	2630.9	2872.6	2684.5			8883.6	8260	8984.2					182.4	2239.4	2241.5	2349			26613	12084	12845
						180.8	2561.1	2999.1	2701.3			9034	8613.3	9304.4					180.8	2223.4	2205	2260			26742	12378	12981
						179.2	2682.4	3002.8	2715.8			8894.4	8780.4	9634.2					179.2	2290.5	2222.9	2221.7			26896	11848	12821
						177.6	2595.8	3146.6	2630.3			8798.1	8737.2	9773.1					177.6	2367.1	2239.2	2251.3			26934	12450	12323
						176	2670.4	3299.3	2821.3			8773.7	9071.9	9496.7					176	2221.8	2297.4	2278.7			26662	12284	12797
						174.4	2641.8	3377.5	2849.7			9098.6	9124.8	10040					174.4	2263.5	2299.7	2253.9			27160	12169	12746
						172.8	2660	3422.3	3035.2			8808	9402.9	9840.3					172.8	2243.5	2322.3	2294.3			27474	12096	13250
						171.2	2691.5	3540.9	3221			9298.8	9476.4	10216					171.2	2361.2	2391.7	2242.7			26473	12064	13332
						169.6	2595.2	3762.4	3305.3			9246.2	9797.2	10430					169.6	2254.3	2546.3	2326.9			27129	12680	13498
						168	2668	3954.4	3407.2			9081.5	9966	10896					168	2282	2524.8	2288.6			27452	12324	12768
						166.4	2656.9	4391.8	3541.7			9497.9	10260	11295					166.4	2315.6	2608.9	2310			27538	12450	12895
						164.8	2724.9	4605.2	3723.9			9636.9	10508	11833					164.8	2330.7	2480.6	2314.9			26704	12375	13266
						163.2	2777.9	4697.9	3744.4			9489.7	10700	12516					163.2	2324.6	2531.6	2209.4			27905	12135	13022
						161.6	2791.8	4680.3	3792.2			9708.3	10929	13475					161.6	2397.8	2635.5	2357.8			27746	11948	13676
						160	2787.1	4427.3	3952.3			9734.1	11525	13636					160	2248.2	2548.5	2318.2			27705	12365	13332
						158.4	2867.7	4653.5	4070.4			10100	11554	14422					158.4	2295.4	2625	2351.3			27815	12355	13709
						156.8	3024	4696.1	4099			10300	12165	15396					156.8	2398.4	2450	2391.4			27273	12675	13532
						155.2	3254.1	4692.1	4305.6			10774	11765	15230					155.2	2381.1	2478.4	2437.9			28110	12381	13660
						153.6	3342	4859.3	4709.2			10189	11933	15847					153.6	2375.6	2451.2	2438.9			28195	12222	13697
						152	3629.4	4815.4	4979.6			10877	12022	16155					152	2382.9	2504	2541.2			27996	12718	13674
						150.4	3895.6	4893.6	4970.5			10634	12063	17087					150.4	2470.7	2447	2477.6			27536	12405	13895
						148.8	4014	4994.9	5019.5			10850	12229	18131					148.8	2566.4	2595	2511.2			28054	12095	13920
						147.2	4263.9	4983.1	5336.6			11279	12683	17618					147.2	2674.6	2743.2	2531.2			27634	12293	13511
						145.6	4462.6	5171.3	5642.5			11246	13054	16818					145.6	2610.7	2720.5	2596.9			27277	12730	13616
						144	4525.2	5346.4	6031.2			11499	13022	16897					144	2726.3	2662.6	2632.1			28181	12335	14347
						142.4	4883.7	5148.6	6263.2			11936	12478	17184					142.4	2663.3	2734.2	2740.3			28080	12772	13866
						140.8	5087.3	5334.4	6102.8			12071	12927	16746					140.8	2800.1	2629.5	2843.3			28033	12479	14211
						139.2	5386	5513.4	6039.9			12227	13077	15930					139.2	2981.1	2743.6	3021.7			28160	12566	14529
						137.6	5636.9	5409.1	5378.6			12164	13040	14934					137.6	3107.7	3013.2	3116			28626	12951	14506
						136	5669.9	5247	5387			13583	13261	14177					136	3108.5	3107.2	3285.8			28537	12604	14687
						134.4	5836.6	5434.7	5336.3			14814	13660	14004					134.4	3131.1	3174.5	3284.4			28239	12648	14752
						132.8	6122.9	5443.4	5650.2			17338	13942	13998					132.8	3245.9	3217.3	3255.6			28575	12979	14555
						131.2	6414.6	5716.1	5498.8			16993	14640	14013					131.2	3163	3159.1	3124.1			27958	12858	14646
						129.6	6857.7	5726.9	5487.9			15840	15511	14347					129.6	3217.1	3155.4	3213.5			28168	13226	14840
						128	7432.7	6053.4	5792.4			15026	16673	14689					128	3382.3	3144.1	3362.4			28780	13025	15295
						126.4	8064.8	6545.4	5217.2			16536	16245	14219					126.4	3387.6	3277.6	3417.1			28418	13105	15221
						124.8	8054.1	6376.7	5540.3			18158	14987	14294					124.8	3444.1	3122.7	3391.6			28588	13053	15443
						123.2	8177.9	6249.5	5538.8			17632	13533	13967					123.2	3262.2	3172.8	3600.3			28510	13397	16026
						121.6	7816.3	6380	5322.8			16509	13671	13706					121.6	3251.1	3148.2	3762.8			27903	12968	16045
						120	7560.8	6726.8	5393.6			15678	13423	13921					120	3250	3006.9	3837.9			29016	12897	15910
						118.4	7658.1	7135	5507.4			15342	14513	13505					118.4	3264.9	2969.3	3670			28957	13572	16207
						116.8	7750.6	7177.5	5610.5			15465	15074	13161					116.8	3316.9	3200.7	3573.8			28477	13224	16265
						115.2	7662.6	7298.9	5420.4			16222	15480	13107					115.2	3324.4	2971.8	3434.8			28554	13541	15853
						113.6	7507.9	6929.5	5376.6			15628	15296	13436					113.6	3432.1	3150.9	3420.8			28984	12966	15514
						112	7614	6828.9	5562.5			15936	15833	13277					112	3731.7	3224.4	3287.2			29046	13504	15481
						110.4	7932.9	6665.6	5407			16906	15686	13202					110.4	3661.4	3409.1	3170			29204	13259	15225
						108.8	8675.7	6673.6	5589.7			18194	14354	14312					108.8	3570.4	3318.4	3197.7			28880	13997	15716
						107.2	8727.9	6720.5	5343.3			18468	14781	14336					107.2	3665.9	3384.7	2883.8			28725	13197	14848
						105.6	8105.9	6721.7	5570.8			17075	15156	14770					105.6	3770.4	3395	2906.7			28720	13452	15107
						104	7757.2	6612.8	5932.4			17194	15429	15388					104	3710.4	3353.9	3067.9			29284	13564	15036
						102.4	7486	6369.5	6345.1			16724	15822	15385					102.4	3583.6	3407.9	3113.4			29261	13642	15326
						100.8	7128.2	6311	6339.4			16144	16002	15144					100.8	3713.5	3365.1	3136.9			29255	13375	15093
						99.2	7523.5	5956.4	6164			14724	15067	14951					99.2	3721.7	3304.2	3249.6			28759	13808	15385
						97.6	6862.4	5957.5	6608.3			15345	14385	14984					97.6	3724.9	3360.9	3031.2			28946	13646	15117
						96	7202.2	6011.1	5990.8			18028	13873	15311					96	3840.2	3303.3	3120.1			29367	13153	14799
						94.4	6539	6415.8	5804.9			15813	14424	15531					94.4	3785.5	3253.4	3071.1			28412	13528	15439
						92.8	6821.9	6101.2	6000.3			15434	14342	15773					92.8	3746.4	3201.2	3106.1			28788	13572	15259
						91.2	6873.4	6200	5826.8			15433	14754	15643					91.2	3708.2	3049	3276.8			28873	12979	15254
						89.6	6817.7	6381.4	6117.5			15710	14592	15989					89.6	3556.5	3231.9	3394.6			28624	13169	15739
						88	6617	6448.9	6410.6			14800	14519	16365					88	3368.8	3094	3369.9			29505	13488	15254
						86.4	6563.3	6675.6	6599.2			14682	15271	16587					86.4	3305.2	3179.7	3215.3			27964	13359	15388
						84.8	6447.2	6698.8	6835.3			13547	16758	17541					84.8	3198.9	3221.8	3223.4			28457	13077	15382
						83.2	6703.2	6745.2	7582.8			14018	17264	17348					83.2	3237.2	3143	3210.3			28603	12999	14970
						81.6	6523.1	6657.9	7844.3			14628	16124	17458					81.6	3271.9	2992.3	3150.7			28450	13316	16013
						80	6700.3	6472.5	7675.1			14758	15309	16993					80	3289.3	3036.5	3360.7			29134	13341	15755
						78.4	6359.8	6732.3	7103.7			14477	14947	16322					78.4	3544.6	3045.8	3340.7			28871	13139	15888
						76.8	6561.1	6396.1	6940.9			14326	15334	16460					76.8	3417.3	3055.4	3307.8			28772	13664	15614
						75.2	6900	6225.3	6671.5			14048	16554	16516					75.2	3378.1	3202.6	3325.4			28289	13806	15604
						73.6	7819.3	5932.1	6626			15639	15533	16082					73.6	3431.8	3007.8	3431.3			28779	13359	16057
						72	8877.7	5593.4	6185.5			16801	14375	16042					72	3266.2	3015.8	3487.3			28214	13565	15827
						70.4	9208.3	5537.1	6140.9			17729	13258	16688					70.4	3360	2945.9	3494.7			28033	13139	15986
						68.8	9058.9	5537.4	5798.2			16305	13123	16473					68.8	3243.2	2975.2	3218.1			28705	13321	16484
						67.2	9390.8	5589	5450.7			15274	12991	16445					67.2	3271.7	2981.3	3156.1			28712	13408	16188
						65.6	8869.5	6002	5450.9			15223	13493	16985					65.6	3219.2	3015.4	3074.6			28621	13162	16209
						64	8647.2	5916.6	5436.9			14884	12677	16636					64	3241.7	3071.3	3108.7			29108	13545	16367
						62.4	8272.8	6097.8	5702.9			14799	12228	17012					62.4	3344.6	3270.4	3283.7			28517	13671	16262
						60.8	8049.1	6086.2	5792.6			14224	11698	18173					60.8	3222.4	3252.9	3038.8			28316	13294	16755
						59.2	7681.5	5871.6	5891.3			13706	12008	18016					59.2	3286.5	3030.5	3087.7			28314	13634	16912
						57.6	7525.9	5960.6	5785.5			13565	11654	18177					57.6	3477.7	3137.9	3002.7			28521	13888	16434
						56	7033.8	6045.9	5536			13281	11228	16992					56	3381.9	3102.3	2979.2			29107	14462	16527
						54.4	7667	6242.8	5712.1			13311	11018	16830					54.4	3458.6	3244	2987.4			28256	13634	16572
						52.8	7915.7	6636.8	5808.8			13025	11452	16831					52.8	3402	3461.4	2987.5			28042	13588	16543
						51.2	8016.1	7088.2	6283.6			13164	11149	16103					51.2	3471.4	3205.2	2888.6			29216	13511	16228
						49.6	7821.4	7928.7	5970			13064	11846	15428					49.6	3445.7	3176.3	2772.7			27821	13842	16466
						48	7475.2	8460.3	6538.4			12974	11687	15431					48	3394.9	3121.1	2874			28143	13977	16284
						46.4	6997.2	8569	6548			13137	12143	15417					46.4	3466.8	3140.5	2896			28384	13840	16258
						44.8	6846.5	8024.5	6112.8			12823	12282	16255					44.8	3618.5	3201.1	2902.4			28618	14136	16295
						43.2	6815.7	7243	6102.6			12977	13035	16091					43.2	3663.8	3121.3	2820.8			28797	14093	16616
						41.6	6859.5	6601.5	5969.4			13513	12668	15519					41.6	3923.9	3227	2936.9			28836	14288	16649
						40	6788	6455.9	5680.2			12722	12807	14817					40	3978.2	3246.9	2937			29006	13956	16262
						38.4	6915.8	5807	5610.3			12576	13010	14121					38.4	4127.1	3411.8	2972.1			28257	14169	16794
						36.8	7153.1	5679.3	5421.2			12882	12107	14160					36.8	4078.3	3469.4	2937.7			28859	14198	17386
						35.2	7330.1	5755.5	5673.8			12594	12089	14422					35.2	3968.4	3606.6	2981.6			29229	14112	16830
						33.6	7166.3	5510.4	6081.6			12965	11975	14127					33.6	3922.8	3882.3	3098.5			28378	14392	16827
						32	7787.6	5395.8	6049.4			13377	11815	14807					32	3819.3	4141.3	3021.9			28707	14813	16823
						30.4	7934.3	5387	6300.8			13279	11997	14637					30.4	4017.2	3905.1	2984.7			28860	14781	17861
						28.8	8207.3	5470.9	6477			13959	12396	15345					28.8	3898.5	3608.7	2926.8			28360	14860	16819
						27.2	8707.5	5591.1	6156.4			14309	11785	15036					27.2	3983.2	3511.7	3038.8			28207	15025	17242
						25.6	8932.2	5572.8	6098.6			15281	12170	15843					25.6	3950.2	3463.7	3023.7			29388	15121	17159
						24	9035.6	5637.8	6123.4			15547	12181	16010					24	3981	3583.3	3137.4			28635	15603	16741
						22.4	8301.6	5580.2	6428.8			15100	12167	16622					22.4	4026.9	3735.3	3275.6			28826	15506	17160
						20.8	8380.9	5445.5	6628.9			15298	11891	17137					20.8	3820.1	3841.5	3223.4			28958	15566	16780
						19.2	7977.4	5027.6	6978.8			15146	11574	17869					19.2	3880.9	3704.9	3239.5			29187	14705	17415
						17.6	7344.9	4658.6	7168.8			14694	11222	17943					17.6	3677.9	3626.5	3232.7			28672	15073	17584
						16	6977.2	4707.3	7179.3			14014	11711	18086					16	3634.3	3487.3	3203.9			28768	14650	17388
						14.4	6854.2	4878.3	6726.1			14054	11421	17462					14.4	3609.2	3509.2	3255.1			28875	15103	17284
						12.8	6431.3	4884.9	6512.3			13156	11448	17234					12.8	3514	3465.4	3270			28569	14877	17644
						11.2	6492.9	4834.8	6419.6			13104	11769	17021					11.2	3577	3420.7	3138.2			28922	14742	17817
						9.6	6470	4527	6180.6			13061	11563	17023					9.6	3638.9	3442.5	3182.8			28629	14992	17006
						8	6481	4649	5813.2			13134	11528	16634					8	3605	3428.4	3164.9			29287	14679	17256
						6.4	6634.1	4621.8	5672.6			13162	12340	17638					6.4	3656.9	3558.7	3056.9			28985	15041	18023
						4.8	6646.8	4655.2	5588.4			13412	13240	19076					4.8	3723.1	3585.3	3152.5			29123	15157	17745
						3.2	6595.8	4876.2	5387.5			13760	13571	19110					3.2	3723.1	3548.7	3203.5			29402	15457	18220
						1.6	6450.5	5095.2	5372.3			13789	13314	18602					1.6	3844.5	3721.6	3129.1			29294	16314	17879
						0	6404.2	5119.7	5553.9			13995	12697	17983					0	3752.7	4001.7	3293.3			29452	15417	18004

## Sheet: Figure 2h
Figure 2h ss-HiBiT-NodalMat, HiBiT-NodalPro					ss-HiBiT-NodalMat		Exp1	Exp2	Exp3		ss-HiBiT-NodalMat		Exp1	Exp2	Exp3			HiBiT-NodalPro		Exp1	Exp2	Exp3		HiBiT-NodalPro		Exp1	Exp2	Exp3
					mCherry	478.4	2184.5	2237.8	2202.9		HiBiT	478.4	5616.4	5667.2	5433.2			mCherry	478.4	2206.1	2168.2	2253.1		HiBiT	478.4	14596	14147	20037
						476.8	2189.5	2193.5	2255.3			476.8	5401.3	5749.3	5425.3				476.8	2205.2	2212.6	2204.4			476.8	15359	14084	19314
						475.2	2181.9	2314.8	2191			475.2	5323.2	5562.2	5504.1				475.2	2173.1	2237.5	2226.6			475.2	15015	14157	19230
						473.6	2230.8	2221.1	2261.7			473.6	5343.8	5521.5	5592				473.6	2181.6	2194.6	2170.3			473.6	15105	14018	19996
						472	2243.6	2241.6	2150			472	5688.2	5758.7	5353.5				472	2199.5	2170.1	2272.3			472	15062	14255	19673
						470.4	2277.4	2152.7	2255.7			470.4	5549.9	6023.1	5316.7				470.4	2228	2238.1	2126			470.4	15390	14132	19771
						468.8	2232.7	2222.8	2192.2			468.8	5495	5682.4	5323.4				468.8	2204.6	2202.6	2153.1			468.8	14922	14170	19622
						467.2	2210	2288.4	2247.2			467.2	5645.4	5734.6	5694.3				467.2	2150.3	2159.8	2215.2			467.2	15451	14324	19691
						465.6	2292.4	2238.8	2257.2			465.6	5594.2	5703.2	5437				465.6	2181.1	2173.5	2189			465.6	15299	13685	19890
						464	2136.3	2208.8	2206.4			464	5415.3	5697.4	5390				464	2177.9	2245	2140.7			464	15423	13998	19541
						462.4	2185.7	2217.3	2178.6			462.4	5452.1	5948.5	5477.7				462.4	2271	2248.5	2174.8			462.4	15726	13738	19772
						460.8	2243.7	2234.7	2229.1			460.8	5077.2	5814.4	5532.1				460.8	2212.4	2154.6	2139.6			460.8	15176	13667	19497
						459.2	2272.6	2178.6	2265.2			459.2	4976.2	5991.1	5475.4				459.2	2240.6	2202.7	2160.5			459.2	15495	14343	20227
						457.6	2248.7	2220.2	2198			457.6	5627	5796.6	5348.7				457.6	2219.2	2162.5	2193.9			457.6	15640	13834	19810
						456	2257.6	2214.2	2215.6			456	5541.8	5830.4	5431.7				456	2242.1	2211.3	2168.3			456	15641	14145	19962
						454.4	2285.2	2172	2258.3			454.4	5086.6	5984.8	5404.9				454.4	2240.6	2233.2	2148.4			454.4	15311	14325	20407
						452.8	2227.5	2248.6	2269.1			452.8	5420.6	5909.7	5626.6				452.8	2203.7	2188.5	2184.1			452.8	15549	13850	19880
						451.2	2204.3	2225.7	2196.1			451.2	5161	5869.2	5218.9				451.2	2172.6	2199.3	2244.3			451.2	15560	14062	19670
						449.6	2306.5	2246.7	2237			449.6	5338.6	6040	5482.9				449.6	2255.7	2149.2	2172.6			449.6	15277	14131	19673
						448	2249.6	2306.9	2211.5			448	5364.9	5773.6	5490.1				448	2152.5	2140.1	2147.1			448	15297	13561	19308
						446.4	2216.1	2212.8	2203.4			446.4	5352.6	5894.5	5481.2				446.4	2160.5	2215	2213.5			446.4	15575	13928	20310
						444.8	2291	2316.8	2172.3			444.8	5047.4	5839.4	5461.3				444.8	2181.3	2204.1	2191.9			444.8	15142	13929	19701
						443.2	2173.9	2221.1	2183			443.2	5551.7	6001.1	5572.8				443.2	2206	2220.7	2133.5			443.2	15315	13665	19669
						441.6	2234.7	2273.6	2253.8			441.6	5328.2	5949.3	5808.2				441.6	2246.5	2187.1	2205.8			441.6	15268	14090	20196
						440	2264.6	2209.5	2243.3			440	5439.3	5700.4	5618.4				440	2237	2185.6	2158.5			440	15586	14033	19998
						438.4	2236.7	2208.4	2280.1			438.4	5531.2	5561.9	5574.4				438.4	2210.1	2212.3	2143.9			438.4	15926	13746	20101
						436.8	2245.1	2202.3	2199.8			436.8	5291	5914.6	5505.5				436.8	2272	2236.2	2174.3			436.8	15695	14345	20123
						435.2	2217	2242.3	2254.8			435.2	5687.2	5811.2	5360.6				435.2	2184.8	2265.9	2191.4			435.2	15509	14104	19424
						433.6	2252.4	2221.9	2213.5			433.6	5311.4	5756.9	5530.4				433.6	2178.7	2226.8	2179.2			433.6	15223	13965	20140
						432	2254.3	2234.8	2261.5			432	5567.3	5748.3	5564.3				432	2239.2	2273.4	2202.1			432	15719	14083	19641
						430.4	2286.1	2176.3	2229.2			430.4	5375.9	5875.2	5368.3				430.4	2216.5	2163	2125.2			430.4	15343	14681	20026
						428.8	2310.4	2248.9	2262.1			428.8	5274.6	5774.4	5608.2				428.8	2220.2	2281.7	2156.6			428.8	15730	14163	19925
						427.2	2189.1	2241	2242.4			427.2	5837.3	5897.7	5487.7				427.2	2173	2240.5	2230.9			427.2	15757	13552	19986
						425.6	2275.5	2180.4	2245.8			425.6	5489	6036.4	5695.2				425.6	2164.9	2269.7	2233.5			425.6	15574	14312	19628
						424	2212.4	2267.4	2230.2			424	5565.3	5763	5578.7				424	2247.8	2202.3	2149.1			424	15756	14470	20162
						422.4	2230.9	2261	2178.7			422.4	5524	5837.9	5646.4				422.4	2187.8	2245.9	2116.8			422.4	15730	14085	19887
						420.8	2241.2	2238.2	2219.8			420.8	5664.8	5717.1	5642.5				420.8	2338.1	2237.2	2178.4			420.8	15054	14522	20381
						419.2	2252.4	2248.1	2240.2			419.2	5541.8	5927	5503.5				419.2	2198.9	2255	2202.1			419.2	15704	14080	20191
						417.6	2307.5	2257.4	2309.2			417.6	5417.6	5916.5	5577.1				417.6	2272.9	2171.2	2163.1			417.6	15483	13901	20604
						416	2218	2193.4	2246.9			416	5422.9	6946.6	5351.5				416	2249.9	2200.2	2170			416	15699	13973	20224
						414.4	2239.5	2273.2	2254.7			414.4	5598.2	6003.6	5657.8				414.4	2214.3	2235.8	2193.1			414.4	15589	13744	19743
						412.8	2209.7	2208.9	2231.1			412.8	5531.9	5692.3	5600.4				412.8	2234.7	2232.6	2235.6			412.8	15777	14084	20520
						411.2	2240.5	2265.7	2261.7			411.2	5504.9	5775.4	5739.6				411.2	2234	2189.4	2178.9			411.2	15845	14070	20560
						409.6	2163	2236.4	2264.1			409.6	5645.2	5864.1	5729.9				409.6	2230	2231.9	2163.5			409.6	15821	14245	20660
						408	2300.3	2256.3	2203.4			408	5776	5852.1	5721.5				408	2225.8	2222.2	2172.3			408	15766	14078	20535
						406.4	2239.7	2250.5	2166			406.4	5682.2	5896.5	5678.9				406.4	2180.5	2211	2256.1			406.4	16174	14397	20122
						404.8	2284.6	2213.5	2217.3			404.8	5539.1	6322.3	5733.6				404.8	2237.6	2189.1	2200.5			404.8	16324	14353	20192
						403.2	2216.1	2200.2	2234.8			403.2	5277.8	6131.4	5668.4				403.2	2238.8	2190.5	2119.4			403.2	16314	14359	19903
						401.6	2278.5	2210.6	2262.2			401.6	5526.3	5758.3	5675.4				401.6	2203.1	2284.4	2170.6			401.6	16113	14013	21006
						400	2238.8	2260.2	2225.5			400	5604.2	5577.7	5921.5				400	2231.1	2200.9	2221			400	15740	14463	20402
						398.4	2239.9	2238.4	2250.6			398.4	5711.8	6173.5	5581				398.4	2171.6	2232.8	2258.3			398.4	16248	14038	19442
						396.8	2213.7	2187.7	2198.7			396.8	5421.6	6075.4	5572.6				396.8	2225.8	2148.9	2174.4			396.8	15728	13665	19855
						395.2	2306.6	2259.6	2201.3			395.2	5175.9	5722.5	5688				395.2	2211.5	2201.3	2215.3			395.2	16179	14078	19860
						393.6	2231.3	2180.5	2236.3			393.6	5416.8	5768.9	5710.7				393.6	2223.3	2217.7	2151.4			393.6	15992	14409	20163
						392	2185.6	2232.2	2255.6			392	5797.7	6015.6	5672.5				392	2263.8	2271.4	2213.7			392	16337	13923	20379
						390.4	2245	2196	2269.8			390.4	5633.6	5884.8	5610.9				390.4	2194.4	2195	2232.6			390.4	16399	14515	20839
						388.8	2248.6	2241.1	2192.9			388.8	5396.6	6016.4	5635.4				388.8	2196.6	2221.1	2274.4			388.8	16106	14129	20431
						387.2	2224.9	2259.1	2272.7			387.2	5309.5	6097.7	5668.1				387.2	2153.4	2264.5	2203.6			387.2	16092	14445	20419
						385.6	2247.8	2251.4	2275.6			385.6	5631.3	6222.7	5640.3				385.6	2195	2203.6	2168.5			385.6	16145	14614	20805
						384	2290.7	2212.9	2248.7			384	5421.6	6036.1	5753.4				384	2174.6	2208.9	2219.3			384	16492	13985	19833
						382.4	2205.1	2248.4	2275.2			382.4	5646.3	5927.6	5884.2				382.4	2177.2	2235.7	2191.2			382.4	15723	14056	20676
						380.8	2214.8	2197.2	2239.3			380.8	5329.3	6179.2	5772.3				380.8	2208.3	2234.3	2221.4			380.8	16565	14401	20298
						379.2	2274.4	2250.2	2277			379.2	5500.1	5870.1	5579.4				379.2	2200.7	2153.7	2194.7			379.2	16902	14315	20823
						377.6	2233.7	2260.2	2271			377.6	5376.4	5951.3	5482.1				377.6	2229.6	2217.7	2172.6			377.6	16176	14333	20801
						376	2252.3	2219.7	2227.9			376	5319.9	5898.4	5549.7				376	2200	2207.7	2190.1			376	16098	14599	20283
						374.4	2216.9	2248	2309.2			374.4	5505.3	6198	5719.4				374.4	2236.7	2230.9	2271.8			374.4	16321	14434	20652
						372.8	2259.8	2248.9	2274.6			372.8	5566.9	5962.7	5842.4				372.8	2252.9	2231.8	2193.1			372.8	16715	13686	20588
						371.2	2269.6	2152.6	2219			371.2	5620.2	5908.7	5663.8				371.2	2225.7	2180.6	2186.3			371.2	16606	14385	20365
						369.6	2210.3	2164.3	2232.9			369.6	5522.1	6067	5872.8				369.6	2217.9	2162.3	2202			369.6	16655	14239	20514
						368	2270.2	2225.3	2198.2			368	5403.3	6045.2	5932.7				368	2154.7	2179.3	2226.9			368	16335	14456	20924
						366.4	2257.3	2254.6	2218.5			366.4	5565.7	6097.8	5749.9				366.4	2248.4	2247	2241			366.4	16947	14171	20743
						364.8	2223.9	2251.6	2269.4			364.8	5686.7	5930.9	5704.8				364.8	2257.8	2236.9	2163.7			364.8	16571	14014	20766
						363.2	2251.7	2286.3	2250.1			363.2	5497.4	6176.9	5604.9				363.2	2206.7	2176.1	2201.7			363.2	16564	14339	20562
						361.6	2341.1	2219.7	2198.8			361.6	5309.4	5965.9	5611.6				361.6	2177.5	2222	2150.2			361.6	16759	14198	20421
						360	2314	2243.3	2350.1			360	5331.9	6138	5883.2				360	2226.4	2244.5	2189.6			360	16758	14427	20860
						358.4	2242.3	2242.2	2243			358.4	5551.3	6060.8	5575.6				358.4	2194	2234.2	2175			358.4	16685	14673	20673
						356.8	2203.2	2244.9	2230.2			356.8	5579.1	6193.4	5541.4				356.8	2206.6	2249	2209.5			356.8	16271	14465	20298
						355.2	2289.7	2198.9	2329.1			355.2	5308.6	6032.3	5810.7				355.2	2265.6	2248.6	2231.3			355.2	16542	13950	20747
						353.6	2290.7	2222.7	2181.8			353.6	5712.5	6076	6021.7				353.6	2186	2293.9	2228.8			353.6	16828	14327	20739
						352	2300.4	2225.5	2261.2			352	5707.4	6164.2	5590.5				352	2267.2	2245.3	2216.8			352	16507	14093	20615
						350.4	2223.4	2244.9	2272.8			350.4	5855.2	6225.7	5938.2				350.4	2215.6	2223.4	2222.2			350.4	16316	14564	20942
						348.8	2277.1	2253.6	2249.6			348.8	5515.2	6193.4	5850.8				348.8	2191.9	2226.2	2198.3			348.8	17035	14268	20631
						347.2	2285.1	2227	2331.1			347.2	5559.1	6102.4	5662.3				347.2	2203.8	2282.8	2233.4			347.2	16898	14201	20600
						345.6	2319.5	2188	2221.5			345.6	5672.8	5807.4	5616.9				345.6	2253.5	2279.1	2126.1			345.6	16569	14118	21075
						344	2207.4	2228.5	2332.9			344	5596.3	6220.6	5913.4				344	2228.6	2274.5	2248.2			344	16872	14463	21245
						342.4	2260.6	2279.3	2228.3			342.4	5622.7	6049.7	5936.8				342.4	2220.9	2311.9	2228.7			342.4	16930	14458	20934
						340.8	2331.6	2255.6	2210.1			340.8	5475.2	5997.3	6064.1				340.8	2288.4	2295.2	2176.5			340.8	16888	14737	21124
						339.2	2234.5	2251.8	2278.3			339.2	5690.6	6087.7	5821.1				339.2	2241.9	2232.3	2257.5			339.2	17253	14007	21000
						337.6	2238.2	2211.7	2208.3			337.6	5728.2	6013.1	5940				337.6	2304.2	2213.4	2234			337.6	17291	14849	21182
						336	2241.1	2250.6	2269.4			336	5548	6204.9	5707.1				336	2247.3	2193.4	2191.3			336	17027	14531	21115
						334.4	2228.9	2250.2	2253.5			334.4	5526.7	6220.7	5962.1				334.4	2185.8	2224.7	2165.9			334.4	17517	14858	21199
						332.8	2241.9	2246.4	2280.9			332.8	5701.4	6086.5	5833.9				332.8	2211.2	2227.9	2186.9			332.8	17128	14188	20716
						331.2	2332.8	2218.5	2270.9			331.2	5678.2	6078.1	5857				331.2	2256.3	2309.9	2166.6			331.2	17397	14374	20922
						329.6	2219.2	2292.7	2270.5			329.6	5650.3	6200.1	5807				329.6	2259.7	2261.1	2185.3			329.6	17265	14471	20789
						328	2267.2	2329.9	2162.7			328	5549.2	6018.8	5710				328	2238	2331.8	2199.3			328	17549	14951	21423
						326.4	2236.3	2288.1	2272.7			326.4	5713.3	6040.8	5875.1				326.4	2219.4	2308.2	2204.3			326.4	17304	14653	20597
						324.8	2251.7	2276.9	2252.6			324.8	5603.5	5814.1	5761.2				324.8	2186.3	2348.9	2217.2			324.8	17158	14576	21449
						323.2	2196.8	2258.4	2220.8			323.2	5859	6198.6	5672.9				323.2	2180.1	2353.7	2257.6			323.2	17300	14392	20906
						321.6	2241.6	2235.4	2256.5			321.6	5812.5	6066.9	5903.1				321.6	2233.8	2364.5	2135.4			321.6	16749	14762	21174
						320	2275.9	2304.8	2250.3			320	5701.7	6141.7	5813.7				320	2281.7	2329.4	2197.8			320	17647	14483	20992
						318.4	2276.9	2260.1	2227.3			318.4	5939.2	6362.7	6206.9				318.4	2228.7	2458.1	2280.6			318.4	17451	14331	21110
						316.8	2273.7	2156.3	2191			316.8	5781.8	5791.2	6049.1				316.8	2245	2528.8	2148.1			316.8	17326	14577	21016
						315.2	2249	2283.4	2241.2			315.2	5596.5	6199.8	6088.1				315.2	2212	2670.2	2245.4			315.2	17547	14634	21057
						313.6	2292	2283.1	2259.3			313.6	5658	6386.8	5843.7				313.6	2248.4	2736.7	2199.7			313.6	17230	14636	21526
						312	2278.5	2318.1	2287			312	5779.7	6116.5	5977.7				312	2170.2	2813.3	2213.2			312	17116	14382	21630
						310.4	2297.5	2221.3	2275.9			310.4	5620.1	6329.5	6147.7				310.4	2227.6	2873.1	2178.9			310.4	17453	14405	21695
						308.8	2335.5	2249.9	2259.9			308.8	5640.6	6317	6184.6				308.8	2210.8	2753.9	2231.7			308.8	17585	14540	21271
						307.2	2297.1	2237.8	2323.1			307.2	5787.1	5873	6214.8				307.2	2138.8	2691.7	2210.8			307.2	16857	15117	21594
						305.6	2271.9	2271.8	2292			305.6	5888.1	6341	5695.6				305.6	2250.4	2740.3	2183.5			305.6	17137	14431	21536
						304	2311.9	2251.5	2250.8			304	5788.5	6268.7	5846.7				304	2240.5	2514.5	2193.3			304	17013	15189	22113
						302.4	2193.8	2224	2285.4			302.4	5853.6	5990	6185.4				302.4	2178.4	2391.1	2239.8			302.4	17303	14479	21460
						300.8	2310.6	2275.7	2198.8			300.8	5899.7	6294.8	5725.8				300.8	2233.4	2342.1	2178.1			300.8	17215	14361	21903
						299.2	2234.5	2234.2	2322.5			299.2	5806.4	6028.9	6008.1				299.2	2262.5	2334.5	2234.4			299.2	17424	14217	21535
						297.6	2249.1	2312	2305.2			297.6	5800.8	6021.3	6348.5				297.6	2244.6	2280.6	2201.3			297.6	17710	14506	21729
						296	2267.8	2311.6	2323			296	5755.6	6379.1	5896.9				296	2252	2337.9	2235.9			296	17410	14696	21431
						294.4	2285	2317.4	2268.2			294.4	5968.5	6465.4	5956.1				294.4	2205.4	2287.5	2214			294.4	17376	14629	21694
						292.8	2241.6	2276.6	2267.8			292.8	5929.6	6319	5995.1				292.8	2237.9	2412.3	2249			292.8	17745	14611	22052
						291.2	2289.4	2235.5	2220.4			291.2	5803.1	6211.8	6083.8				291.2	2212.4	2321.4	2142.5			291.2	17682	14304	21585
						289.6	2313.5	2300.8	2243.1			289.6	5867.9	6153.5	6231.6				289.6	2228.2	2383.5	2229.8			289.6	17592	14677	21493
						288	2289.8	2294.7	2301.2			288	5547.7	6244.5	6107.8				288	2263	2498.8	2195.9			288	17506	14895	21331
						286.4	2322.8	2259.1	2243.7			286.4	5920.9	6313.7	5910.3				286.4	2216.7	2278.6	2309.6			286.4	18050	14745	21390
						284.8	2254.5	2216.9	2255.3			284.8	5615.4	6108.9	5750.5				284.8	2210.9	2310.9	2235.9			284.8	18160	15428	21422
						283.2	2342.6	2301	2268.2			283.2	5726.2	6306.5	5990.8				283.2	2280.5	2352.2	2220.5			283.2	18120	15000	22085
						281.6	2343.4	2285.8	2337.1			281.6	5692.4	6332	6236.8				281.6	2234.7	2361.9	2205.4			281.6	17628	14630	21441
						280	2269.3	2302.7	2238.5			280	5822.8	6568.4	6111.1				280	2244.8	2456.1	2160.7			280	17901	14549	21958
						278.4	2312.8	2323.4	2307.7			278.4	5856.9	6384.5	5985.3				278.4	2249.5	2345.9	2206.2			278.4	17730	15343	21950
						276.8	2237	2255.2	2266.2			276.8	5635.2	6184.4	5878.5				276.8	2207.1	2314.5	2201.6			276.8	17855	14980	21783
						275.2	2230.1	2322.9	2258.2			275.2	5801.6	6468.2	6065.5				275.2	2236.3	2332.9	2191.9			275.2	17322	15057	21970
						273.6	2249.5	2334.7	2302.6			273.6	5903.7	6265.5	6264.9				273.6	2277.9	2346.7	2224.2			273.6	17682	14996	22203
						272	2255.1	2240.5	2270.9			272	6015.4	6035.4	6105.4				272	2227.3	2273.6	2188.3			272	17471	15228	21618
						270.4	2293.8	2275.6	2278.1			270.4	5748.5	6260.1	6181.7				270.4	2278.5	2281.6	2255.7			270.4	17816	15000	22050
						268.8	2241.5	2296.1	2267.5			268.8	5902.1	6222.5	6132.9				268.8	2182	2223	2246.6			268.8	18061	14906	22564
						267.2	2247.7	2283.6	2303.6			267.2	5799.7	6419	6324.8				267.2	2222.8	2353.5	2257.7			267.2	18069	14869	22171
						265.6	2248.3	2327.8	2251.2			265.6	5718.7	6446.5	6049.9				265.6	2218.9	2242.2	2153			265.6	17875	14876	22390
						264	2305.5	2262.2	2287.5			264	6079.5	6355.4	6137.7				264	2298	2267.9	2182.7			264	18150	14946	22506
						262.4	2234	2330.1	2269.4			262.4	5758.3	6292.2	6142.9				262.4	2256	2257.9	2220.2			262.4	18195	15080	21701
						260.8	2251.3	2312.9	2317.2			260.8	5778.2	6398.4	6300.3				260.8	2305.4	2247.7	2243			260.8	18779	15257	22058
						259.2	2242.9	2259	2335.5			259.2	6088.9	6647.1	6497.8				259.2	2194.6	2265.4	2209.9			259.2	17794	15224	22225
						257.6	2337.4	2278.6	2256.9			257.6	5988	6338.8	6090.3				257.6	2259.2	2346	2196.3			257.6	17784	14847	22191
						256	2306.1	2265.7	2340			256	5872.6	6433.9	6264.2				256	2289.8	2264.5	2266			256	18468	15328	22249
						254.4	2270.6	2234.3	2290.5			254.4	6100.3	6626.1	6330.8				254.4	2248.9	2208.8	2281.8			254.4	18223	15043	22100
						252.8	2260.6	2252	2279.7			252.8	6161.2	6515.5	6054.3				252.8	2231.8	2287.8	2231.3			252.8	18068	14991	22677
						251.2	2256.8	2292.8	2207.6			251.2	6068.3	6357.6	6257				251.2	2281.9	2312.9	2200.2			251.2	18226	15307	22066
						249.6	2276.7	2301.9	2251.5			249.6	5973.1	6705	6369.9				249.6	2219.1	2239.5	2218.5			249.6	18438	14674	22231
						248	2287.9	2256.1	2288			248	5858.7	6638.3	6164.9				248	2231.6	2242.7	2187			248	18313	14668	22379
						246.4	2295.9	2377.3	2310.3			246.4	5999.1	6451.7	6329				246.4	2258	2285.6	2206.6			246.4	17914	15219	22780
						244.8	2342	2354.6	2314.6			244.8	6006.5	6554.7	6320				244.8	2241.8	2271.4	2286.1			244.8	17946	15094	22432
						243.2	2271.8	2329.7	2292.1			243.2	6411.6	6719.2	6240.4				243.2	2265	2213.9	2187.9			243.2	18442	14917	21667
						241.6	2272.7	2232.3	2261.6			241.6	5795.5	6615.1	6392.6				241.6	2290.1	2276.3	2201.8			241.6	18506	15478	21901
						240	2236.2	2246.3	2277.3			240	5715.6	6526.2	6467.8				240	2347	2265.7	2207.8			240	18909	15235	22449
						238.4	2319.6	2389.8	2213.5			238.4	6383.9	6643.7	6048.5				238.4	2290.3	2217.3	2280			238.4	17675	15103	21607
						236.8	2275.2	2356.2	2332.4			236.8	6073.2	6699.6	6260.2				236.8	2226.8	2267.1	2290.3			236.8	18713	14855	22099
						235.2	2343.1	2287.9	2311.4			235.2	6017.8	6501.8	6181.8				235.2	2325.8	2295.1	2231.2			235.2	18671	15141	21652
						233.6	2263.1	2265.7	2244.9			233.6	5901.9	7004.9	6385.5				233.6	2284.5	2303.2	2254.1			233.6	18806	15006	21676
						232	2181.5	2288.3	2334.7			232	5940.7	6861	6319.4				232	2262.8	2265.2	2205.4			232	18472	14860	21725
						230.4	2247	2274.6	2350.7			230.4	6108.5	6665.4	6061.9				230.4	2277.8	2295.8	2173.6			230.4	18108	15019	22422
						228.8	2276.4	2253.8	2308.3			228.8	5919.1	6941.4	6378.2				228.8	2247.3	2231.2	2256.2			228.8	19068	15315	22167
						227.2	2309	2283.8	2266.7			227.2	6146	6711.4	6739				227.2	2285.2	2225.4	2250			227.2	19031	15283	22342
						225.6	2284.4	2369.7	2349.6			225.6	6065	6947.8	6406.6				225.6	2229	2295.8	2186.8			225.6	18696	14950	22197
						224	2252.9	2360.9	2377.8			224	6272.5	6923.5	6512.1				224	2323.3	2211	2240.6			224	19149	15026	22404
						222.4	2321.3	2395	2313.6			222.4	6346.3	7234.7	6382.5				222.4	2304.1	2287.6	2270.9			222.4	18386	15504	22550
						220.8	2249.6	2330.1	2315.8			220.8	6261.5	7026.9	6602.3				220.8	2213.6	2344.7	2274.1			220.8	18726	14607	22449
						219.2	2282.5	2302.2	2330.6			219.2	6417.2	7198	6145.2				219.2	2341.7	2353.3	2260.2			219.2	18836	15599	22167
						217.6	2274.4	2357.4	2270			217.6	6532.9	7202	6152.3				217.6	2251.4	2332.2	2290.5			217.6	19315	14734	22038
						216	2344.2	2328.4	2265.3			216	6150.2	7155.2	6436.8				216	2276	2286.9	2279.2			216	18859	15107	22557
						214.4	2285.8	2368.7	2255.2			214.4	6412.5	7432.4	6364.1				214.4	2211.6	2337	2193.6			214.4	18923	15402	22666
						212.8	2309.6	2348.3	2307.1			212.8	6099.5	7372.4	6444.4				212.8	2231.3	2418	2235.3			212.8	18828	15038	22512
						211.2	2323	2333.6	2324.4			211.2	6450.8	7487.9	6594.3				211.2	2235.2	2333.7	2222.6			211.2	18824	15079	22250
						209.6	2297.1	2313.8	2302.4			209.6	6413	7448.6	6689.9				209.6	2246.2	2228.3	2292.4			209.6	18412	15516	22626
						208	2347.6	2273.9	2336.9			208	6390.4	7488	6625				208	2218.3	2331.6	2320			208	18806	14633	22353
						206.4	2315.6	2333.7	2335.3			206.4	6760.7	7679.9	6361.4				206.4	2275.5	2353.9	2347.3			206.4	18992	15549	22656
						204.8	2242.1	2320.2	2298.3			204.8	6487.3	7897.3	6561.7				204.8	2328.5	2367.6	2273.3			204.8	19509	15579	22295
						203.2	2257	2343.8	2334.6			203.2	6816	7909.7	6272.9				203.2	2301.8	2296.1	2355.3			203.2	19087	15366	22787
						201.6	2469.2	2398.9	2370.4			201.6	6571.8	8182.3	6688.6				201.6	2345.1	2396.6	2294.7			201.6	19205	15590	22365
						200	2338.7	2397.3	2238.5			200	6458.1	7842.2	6795.2				200	2213.8	2426.1	2291.3			200	18965	15322	23005
						198.4	2368.6	2381.4	2387.2			198.4	6650.6	7817.2	6326.2				198.4	2294.2	2322.7	2264.9			198.4	18880	15125	23089
						196.8	2370.5	2413.9	2407.6			196.8	6888	8397.6	6654.2				196.8	2313.2	2438.9	2263.8			196.8	19587	15272	23009
						195.2	2289.8	2465.7	2358.6			195.2	6594.3	8387	6531.2				195.2	2264.1	2407.6	2281.7			195.2	18617	15453	22898
						193.6	2306	2513.6	2275.4			193.6	6712.2	8702.8	6801.4				193.6	2352	2519.1	2248.4			193.6	19202	15781	22814
						192	2341.8	2491.3	2308.5			192	7021.1	8751.2	6843.7				192	2205.5	2511.4	2238.2			192	19370	15461	22923
						190.4	2442.9	2595.4	2314.3			190.4	7034.5	8710.8	6777.2				190.4	2249.7	2501.7	2271.8			190.4	19168	15620	22756
						188.8	2365.7	2590.3	2361			188.8	6821.9	9191.7	6721				188.8	2289.2	2551.2	2293.8			188.8	19857	15307	22840
						187.2	2370	2702.7	2438.3			187.2	7096.7	9204.3	6581.8				187.2	2296.6	2500	2360.5			187.2	18762	15549	23810
						185.6	2369	2530.3	2327.7			185.6	7070.8	9634.8	6896.4				185.6	2296.9	2558.1	2376.9			185.6	19334	15779	23112
						184	2410	2647.9	2361.2			184	6832	9746.6	6966.3				184	2389.9	2426.9	2331.6			184	19464	15017	23105
						182.4	2354.6	2710.1	2323.8			182.4	7114	9873.5	7105.7				182.4	2247.9	2593.5	2349.4			182.4	19733	15226	23058
						180.8	2338.9	2678.8	2337.4			180.8	7242.4	9939.7	7282.9				180.8	2249.5	2544.6	2298.4			180.8	19389	15371	23029
						179.2	2370.9	2921.6	2344.1			179.2	7610.7	10451	7218.1				179.2	2267	2577	2357.5			179.2	19660	15696	22964
						177.6	2417.2	2895.3	2363.4			177.6	7382.7	10706	7257.6				177.6	2358.3	2494.5	2299.7			177.6	19428	15557	23358
						176	2408.8	3038.2	2427.6			176	7592.6	11197	7236.3				176	2271.7	2401.7	2368.6			176	19582	16101	23332
						174.4	2402.2	3034.1	2354.9			174.4	7919.9	11455	7330.1				174.4	2288.8	2395.1	2363.6			174.4	20112	15619	23149
						172.8	2320.9	3077.7	2388			172.8	8207.2	12141	7925.7				172.8	2297.2	2450.4	2348.8			172.8	19946	15687	23384
						171.2	2428.8	3084	2419.2			171.2	7927.4	12426	7856.7				171.2	2393	2391	2340.3			171.2	20066	15364	23045
						169.6	2427.7	3159.5	2369.1			169.6	8353.4	13097	7556.2				169.6	2326.3	2375.6	2405.6			169.6	19044	16168	23404
						168	2467.1	3033.6	2480.5			168	8134.8	13701	7813.4				168	2449.5	2400.6	2369			168	20056	15472	24426
						166.4	2364.2	3002.4	2342			166.4	8343.5	13875	8270.6				166.4	2396	2403.5	2398.1			166.4	20039	16223	23913
						164.8	2404.6	2886.5	2380.2			164.8	8586	13761	8441.8				164.8	2291	2413.4	2441.8			164.8	20302	16003	23554
						163.2	2475.9	3046.2	2452.7			163.2	8821.6	13834	8963.2				163.2	2379.5	2491.7	2423.8			163.2	19664	16054	23658
						161.6	2563.9	3036.5	2452			161.6	9046.5	13343	9050.5				161.6	2345.6	2551.2	2398.5			161.6	19466	15902	23549
						160	2629.9	3296.9	2409.1			160	9122.8	13432	9314.3				160	2422.2	2550.4	2548.7			160	19738	15943	23592
						158.4	2667.1	3177.9	2472.3			158.4	9432.7	12864	9552.1				158.4	2396.9	2605.8	2573.4			158.4	19888	16201	24194
						156.8	2601.4	3332.8	2561.9			156.8	9669	14119	9782.1				156.8	2423.1	2680.9	2770			156.8	20415	16206	23643
						155.2	2577.6	3376.6	2619.2			155.2	10365	13996	9768.9				155.2	2385.4	2742.6	2810.5			155.2	20712	15988	24133
						153.6	2761.9	3960.6	2731.2			153.6	10640	14758	10191				153.6	2368.6	2789.2	3155.7			153.6	20526	16257	23670
						152	2783.1	4319.9	3047.7			152	10823	15940	9843.8				152	2492.5	2850.5	3297.4			152	20239	16611	23867
						150.4	3047.9	4764.1	3058.5			150.4	11428	17718	10714				150.4	2530.4	2923.2	3478.3			150.4	20605	16689	23925
						148.8	3099.7	4957.7	3331.3			148.8	12600	16463	10484				148.8	2577.9	3162.1	3706.8			148.8	20585	16127	24105
						147.2	3283.2	5158.5	3442.9			147.2	13956	16037	10303				147.2	2642	3380.9	3594.6			147.2	20237	16440	24320
						145.6	3248.1	4791.6	3647.9			145.6	12565	15583	10217				145.6	2740.6	3324.1	3658.5			145.6	20601	16394	23514
						144	3481.4	4756.3	3655			144	12626	15787	10424				144	2780.4	3468	3643.1			144	20324	16667	24067
						142.4	3382.8	4828.1	3946.3			142.4	12760	16051	10390				142.4	2882.9	3709.7	3766.5			142.4	20716	16450	24426
						140.8	3517.5	4877.2	4028.1			140.8	12818	16075	10651				140.8	3068.5	3863.1	3636.3			140.8	20888	16584	24352
						139.2	3659.7	5026.3	4093.6			139.2	13929	16208	10956				139.2	3086.9	4121	3938.8			139.2	20631	16141	24395
						137.6	3717.7	5492.1	4100.5			137.6	14290	17175	11350				137.6	3457.5	4563.8	4251.2			137.6	21173	16935	24066
						136	3790.1	5530.5	4146.2			136	14904	17013	11400				136	3737	4940.6	4200			136	20779	16521	24618
						134.4	3829.4	5711.9	4167.4			134.4	14926	18014	12107				134.4	3771.5	4951.5	4143.1			134.4	21235	17128	24774
						132.8	3874.4	5985.9	4343.4			132.8	14018	19464	12987				132.8	3844.8	4665.6	3962.8			132.8	21017	16951	25232
						131.2	3981.1	6154.3	4501.4			131.2	14520	18940	13240				131.2	3878.6	4559.6	4162			131.2	20982	16842	24574
						129.6	3827.8	6418.6	4586.8			129.6	14400	20559	13166				129.6	3774.1	4850	4078.3			129.6	21273	16854	24397
						128	3947.7	6586.8	4719.1			128	15033	21690	14029				128	3876.1	4822.3	4082			128	21564	16469	24516
						126.4	4124	6496.3	4611.3			126.4	14980	21236	13855				126.4	3878.9	4695.8	3951.3			126.4	22147	16666	25236
						124.8	4340.4	6780.7	4527.3			124.8	16455	19726	13097				124.8	3926	4830.7	4086.2			124.8	21266	17394	24875
						123.2	4320	6322.4	4358.7			123.2	17084	19278	13295				123.2	3913.3	4563.5	4076.2			123.2	21514	16786	24850
						121.6	4367.7	5983.6	4388.7			121.6	17301	18507	13048				121.6	3796.7	4553.7	4172.9			121.6	21643	17192	25228
						120	4371.7	5886.8	4337.3			120	16907	17693	13239				120	4036.2	4544.9	3840			120	22135	17229	24891
						118.4	4188	5670.8	4674.3			118.4	15807	18419	13416				118.4	4096.4	4710	3861.9			118.4	21973	16896	24768
						116.8	4055.6	5279	4595			116.8	14453	19170	14280				116.8	4055.5	4404.8	3795.1			116.8	22659	17106	25007
						115.2	3761.3	5481.7	4555.3			115.2	13236	20602	14473				115.2	4071.4	4618.3	3649.2			115.2	22417	17068	24787
						113.6	3604.2	5661.2	4457.8			113.6	13298	21811	14082				113.6	4066.5	4510.1	3724.5			113.6	22396	17117	24734
						112	3625.8	5631.5	4523.1			112	13096	22324	13167				112	3850.9	4530	3851.3			112	22375	17141	24758
						110.4	3375.4	5920.5	4293.7			110.4	12292	22104	13002				110.4	3549.7	4652	3584.4			110.4	22283	17075	25358
						108.8	3497.4	5991.6	4347.7			108.8	12325	21660	13046				108.8	3485.4	4497.5	3604.1			108.8	21728	16909	23844
						107.2	3495.8	5947.6	4383.9			107.2	12427	20611	13549				107.2	3611.4	4271.5	3737			107.2	21793	18013	25016
						105.6	3636.2	5836.7	4553.4			105.6	12790	20137	13378				105.6	3508.6	4500.4	3855.2			105.6	21283	17276	24463
						104	3837.1	5780	4556.8			104	13149	19591	13994				104	3616.8	4567.8	3883.4			104	21383	17410	25166
						102.4	4004.7	5519.9	4987			102.4	13948	19791	14732				102.4	3537.1	4758.5	3861.2			102.4	21569	17493	24645
						100.8	4097.4	5027.3	4650.4			100.8	14138	20172	14301				100.8	3576.7	4880.5	3705			100.8	22082	17433	24804
						99.2	3932	5102.2	4430			99.2	14359	20283	15451				99.2	3567	5319.3	3902.3			99.2	21719	17832	25639
						97.6	3971.3	4938.6	4421.9			97.6	13566	19787	15450				97.6	3655.7	5028.1	4063.2			97.6	21975	18456	25679
						96	3831.8	5004	4161.7			96	13611	19516	16229				96	3550.5	5148.2	4265.4			96	21985	17706	25133
						94.4	3821.5	4811.7	4102.3			94.4	13345	20869	15700				94.4	3751.7	5208	4203.6			94.4	21819	17543	25809
						92.8	3806.1	4784	4174			92.8	12855	20630	15267				92.8	3696.3	5309.4	4141.1			92.8	22087	17341	25332
						91.2	3810.7	4720.2	4203.5			91.2	12690	21203	14931				91.2	3598.8	5627.5	4248			91.2	22140	17892	25302
						89.6	3860	4693.8	4049.9			89.6	12987	20829	14838				89.6	3726.1	5465.3	4508.9			89.6	21809	17649	25590
						88	3721.7	4608.6	4113.5			88	13220	19387	15513				88	3809.6	5696.5	4749.7			88	21826	18005	25318
						86.4	3554.1	4519.2	4000.5			86.4	13613	19192	15022				86.4	3826.4	5716.9	4939.8			86.4	22477	17672	25509
						84.8	3545.7	4361.3	4017.1			84.8	13447	19167	14857				84.8	3989.1	5432.3	5079.9			84.8	21957	17970	25956
						83.2	3634.6	4478.4	4145.3			83.2	14230	18950	14357				83.2	3801.8	5084.3	5015			83.2	22551	17614	25523
						81.6	3841.9	4494.8	4105.5			81.6	14908	18972	14249				81.6	4034.1	5014.1	4864.6			81.6	22203	17530	25663
						80	4026.7	4479.7	3874.5			80	15480	18362	13288				80	4450.6	5115.4	4660.5			80	22360	17611	25390
						78.4	4039	4125	3975.2			78.4	16454	17201	13374				78.4	4250.4	4886.8	4643.9			78.4	22774	17566	25691
						76.8	3976.8	3988.2	3936.1			76.8	17427	16556	13406				76.8	4185.2	4938.8	4746.2			76.8	22757	17786	25411
						75.2	3945.7	4034.4	4068.7			75.2	18637	15767	13171				75.2	4389.6	4777.7	4579.6			75.2	22658	17642	25829
						73.6	3916.9	3949.5	4482.2			73.6	19079	15312	13291				73.6	4196.6	4681.4	4670.9			73.6	22508	17689	25581
						72	4149.7	3944.6	4255.5			72	20256	15249	13727				72	4148.7	4867.4	4827.4			72	22607	17056	25589
						70.4	4329.9	3786.6	4141.8			70.4	21408	15538	13877				70.4	4084.5	4592.8	5074			70.4	22423	17869	25824
						68.8	4264.3	3596.6	4194			68.8	20816	15040	13326				68.8	4156.8	4519.3	5116.8			68.8	22408	17929	25572
						67.2	4467.6	3649.5	4035.5			67.2	19237	14636	12898				67.2	4018.3	4417.1	4383.3			67.2	21818	17556	25323
						65.6	4342.5	3673.9	3965.8			65.6	18060	15218	12696				65.6	4079.7	4321.5	4223.5			65.6	22097	17364	25696
						64	4185.8	3767.2	3835			64	16708	15396	12182				64	3977.8	4423.5	4358			64	21418	17273	25510
						62.4	3946.2	3924.9	3830.4			62.4	15880	15754	12415				62.4	3708.5	4232.5	4113.9			62.4	22442	17374	25197
						60.8	3752.7	4019.5	4138.4			60.8	15186	15659	12379				60.8	3824.9	4133.1	4132.3			60.8	22615	17085	25083
						59.2	3556.4	4180.7	4037.4			59.2	14655	15589	12486				59.2	3888.5	4025.5	4046			59.2	22931	17781	25879
						57.6	3680.2	4217.4	4152.3			57.6	14365	15746	12388				57.6	4089.7	4237	4035.8			57.6	22422	17474	25063
						56	3766.2	4115.5	3887.4			56	14053	15413	12134				56	4167.2	4471.8	4299.3			56	22804	17614	25055
						54.4	3687.3	3998.4	4071.3			54.4	14019	15645	12469				54.4	4226.8	4445.3	4127.8			54.4	22604	17394	25652
						52.8	4008.1	3842.8	4005.5			52.8	13892	15536	12382				52.8	4024.3	4591.6	4007.6			52.8	22916	17687	25880
						51.2	4052.4	3744.5	3878.4			51.2	13414	15309	12245				51.2	4170.8	4364	3957.7			51.2	22931	17831	25580
						49.6	3965	3712.5	4045.8			49.6	13652	15817	12687				49.6	4028.5	4499.3	3956.6			49.6	22964	17906	25202
						48	4219.1	3913.3	4210.5			48	13260	17256	13586				48	3995.5	4545.7	4220.7			48	22273	17781	25564
						46.4	4285	4082.5	4353.9			46.4	12785	17990	13153				46.4	3807.3	4165.3	4344.4			46.4	23115	17290	25838
						44.8	4294.8	4292.7	4377			44.8	12574	18911	13810				44.8	3718	4077.9	4400.6			44.8	22628	17582	25537
						43.2	4230.4	4286	4517			43.2	12009	18421	14471				43.2	3860.1	4193.8	4419.7			43.2	22429	17668	25116
						41.6	4026.5	4181.3	4213.9			41.6	11853	17363	14112				41.6	3875.8	4412.8	4440.3			41.6	22892	17805	25477
						40	3984.1	4296.3	4291.1			40	11526	17548	13516				40	3944.7	4640.9	4173.2			40	23198	17963	25150
						38.4	4090.3	3936.7	4278			38.4	11893	16556	13382				38.4	3915.2	4361.9	4442.7			38.4	22686	17955	25393
						36.8	3867.8	4004	4336.3			36.8	11458	16639	13386				36.8	3844.1	4325.3	4417.5			36.8	22511	18092	25588
						35.2	4066.1	4108.2	4457.1			35.2	12005	16434	13529				35.2	3902.3	3987.2	4383.5			35.2	23230	18426	25807
						33.6	4073.1	4030	4550.2			33.6	12166	16235	14188				33.6	3868.8	4047.4	4212.6			33.6	22792	17920	24920
						32	4171.1	4003.1	4617.3			32	11952	16360	13818				32	3811.6	3877.1	4188.7			32	22292	17711	25247
						30.4	4033	4157.3	4722.4			30.4	12335	15442	13558				30.4	3970.3	3929.2	4314.6			30.4	22971	17724	25326
						28.8	4119.7	4228.6	4575.3			28.8	12582	14912	14507				28.8	3969.2	4061.3	4265.1			28.8	22734	18105	25810
						27.2	4035.8	4267.4	4390.4			27.2	12134	15450	13996				27.2	3887.7	3962.1	4339.8			27.2	23254	17509	24596
						25.6	3807.4	4076.1	4664.1			25.6	12333	15141	13994				25.6	3828.4	4040.9	4137.7			25.6	23162	18129	25762
						24	3986.6	4094.9	4844.7			24	12707	14738	13875				24	3796.3	4055.1	4063.3			24	23749	17716	25780
						22.4	3919.7	4130.6	5202.7			22.4	12472	15073	13169				22.4	3761.8	3885.6	4123.5			22.4	23453	17997	25339
						20.8	3812.6	4166.4	4896.3			20.8	12953	15243	12793				20.8	3893.1	3906.4	4081.4			20.8	23585	17927	25612
						19.2	3824.7	4253.7	4768.4			19.2	13118	15567	13167				19.2	3878.1	4102.4	3809.4			19.2	22976	17758	26215
						17.6	3960.1	4647	4510.6			17.6	12587	16001	13362				17.6	3839.1	4125	3803.9			17.6	23935	18020	25461
						16	4109.4	4426.7	4608.8			16	12548	16619	13527				16	3909.8	4046.3	3835.9			16	23825	17645	25579
						14.4	3902.9	4415	4450.2			14.4	12976	16824	13816				14.4	3931.1	3990.5	3780.7			14.4	23347	17465	25475
						12.8	4006.3	4304.8	4899.6			12.8	12820	16601	13660				12.8	3993	4057	3694.3			12.8	23178	18226	25416
						11.2	3997.2	4227.3	4665.8			11.2	13024	17727	13824				11.2	4269.7	4186.2	3520.1			11.2	24185	17382	25392
						9.6	4061.7	4188.5	4587			9.6	13344	17525	14096				9.6	4234.5	4623.8	3626.1			9.6	23100	18160	25686
						8	3988.6	3984.4	4491.9			8	12969	16931	14342				8	4102.2	4885.3	3701.3			8	22917	18300	25775
						6.4	4133.6	3789.1	4633.5			6.4	13927	16500	14816				6.4	4124.2	4886.2	3646.8			6.4	23518	18126	25134
						4.8	4201.5	3890.4	4498.8			4.8	13961	16665	15530				4.8	3964.9	4825	3591			4.8	22848	18175	25647
						3.2	4222.9	4085.7	4624.4			3.2	14360	15692	15709				3.2	3928.9	4804.6	3809.1			3.2	23143	18237	26342
						1.6	4295.1	4184.1	4906.5			1.6	13908	15556	16162				1.6	3810.3	4569.7	3969			1.6	23049	18458	25954
						0	4452.7	4202.5	4821.8			0	13388	15394	15898				0	3858.2	4441.6	3876.6			0	23914	18128	25625

## Sheet: Figure 2k
Figure 2k ss-HiBiTNodalΔF1						mCherry		Exp1	Exp2	Exp3		HiBiT		Exp1	Exp2	Exp3
							478.4	2321.9	2237.1	2396.7			478.4	8011.4	6284.4	5064.8
							476.8	2250.5	2241.7	2383.9			476.8	7789.8	6271.8	4881.3
							475.2	2281.3	2246.3	2487			475.2	7777.3	6243.6	4928.7
							473.6	2280.3	2235.9	2389			473.6	8514.9	6418.4	5030
							472	2312.3	2302.5	2378.4			472	8099.9	6125.8	5207.8
							470.4	2281.3	2231.1	2375.2			470.4	7964.8	6611.3	4964.2
							468.8	2277.6	2270.3	2365			468.8	8453.3	6342.3	4969.1
							467.2	2262.6	2260.2	2425.1			467.2	8251.3	6485.3	5148.7
							465.6	2300.3	2247.6	2423.8			465.6	7863.1	6342.1	5084.4
							464	2247.2	2277.6	2409.9			464	8110.2	6385.3	4913.3
							462.4	2255	2300.5	2401.7			462.4	8097.8	6419.2	4788.7
							460.8	2230.2	2298.3	2404.3			460.8	8004.1	6562.8	4999.9
							459.2	2231.7	2283.6	2353			459.2	8224.1	6391.2	5022.2
							457.6	2227.7	2281.1	2401			457.6	7989.7	6475.5	5068.9
							456	2271.7	2343.5	2434.8			456	8224.9	6335.1	4931
							454.4	2250.3	2279.7	2327.2			454.4	8132.2	6303.6	4857.6
							452.8	2250.5	2430	2429.5			452.8	8150.8	6755.4	4822.7
							451.2	2250.2	2262.8	2351			451.2	8115.4	6302.7	4979.7
							449.6	2236.2	2250.3	2442.7			449.6	8295.7	6709.6	4861.6
							448	2267.5	2287.5	2399.7			448	8178.3	6609.5	4975.6
							446.4	2190.4	2280	2372			446.4	8149.6	6514	4900.8
							444.8	2225.1	2277.3	2385.6			444.8	8473.5	6615.1	4788.1
							443.2	2318.3	2350.2	2447.6			443.2	8415	6462	4941.2
							441.6	2218.4	2243.8	2425.3			441.6	8006	6773.5	4836.8
							440	2270.9	2257.7	2384.7			440	8289.2	6583.5	5077.7
							438.4	2242.2	2244.9	2364.9			438.4	8290.4	6287.7	5053.9
							436.8	2277.3	2217.4	2412.3			436.8	8378.9	6635.3	4962.9
							435.2	2288.7	2286.3	2389.4			435.2	7990.3	6780.8	4844.6
							433.6	2237	2309.7	2394.2			433.6	8555	6317.7	5112.2
							432	2285.1	2270	2410.6			432	8165.4	6848.1	5001.4
							430.4	2257.1	2312.7	2374.3			430.4	7981.1	6546.7	4816.7
							428.8	2270.9	2322.9	2396.2			428.8	8337	6695.9	4769.1
							427.2	2341.7	2370.6	2389.1			427.2	8164.3	6854	4733.5
							425.6	2290.1	2259.6	2420.5			425.6	8451.6	6594.7	5014.8
							424	2303.8	2267.6	2345.5			424	8270.1	6741.3	4964.1
							422.4	2260.3	2246	2366.2			422.4	8186	6672.5	4969.8
							420.8	2319.6	2260.1	2372.2			420.8	8248.7	6714.4	4902.1
							419.2	2214.7	2277.2	2442.3			419.2	8359.6	6519.9	4922.8
							417.6	2353.2	2255.2	2478.9			417.6	8107.5	6769.7	4989.7
							416	2243.7	2274.6	2406.3			416	8339.2	6881.6	4865.2
							414.4	2196	2284.4	2375.2			414.4	8226.9	6781.2	4868.9
							412.8	2326.7	2268.9	2433.4			412.8	8432.2	6561.4	4922.3
							411.2	2255.5	2350.3	2383			411.2	8458.8	6816.8	5154
							409.6	2248.6	2303.7	2404			409.6	8365	6819	4938.8
							408	2317.9	2247.9	2448.5			408	8241.9	6847.1	4977
							406.4	2275.6	2292	2455.2			406.4	8442.9	6616.4	4792.2
							404.8	2320.1	2315	2411.9			404.8	8747.3	6630.5	5010.9
							403.2	2342.4	2285.5	2385.7			403.2	8631.9	6660.1	4878.9
							401.6	2288	2271.9	2432.2			401.6	8241.4	6941.1	5080.3
							400	2260.5	2284.5	2459.4			400	7971.8	6579.4	5058
							398.4	2295.2	2318.5	2473.1			398.4	8258.5	6743.3	4936
							396.8	2332.1	2418.6	2353.4			396.8	8508.9	6851.9	5150.7
							395.2	2266.6	2361.7	2349.4			395.2	8450.7	6914.8	4972.4
							393.6	2279.9	2239	2446			393.6	8628.6	6758.3	4901.3
							392	2284.5	2283.9	2389.4			392	8393.9	6959.9	4966.5
							390.4	2282.5	2328.7	2437			390.4	8474	6669	5215.6
							388.8	2361.8	2279.3	2431			388.8	8428	6884	5180.7
							387.2	2354.3	2340.6	2431.9			387.2	8453.3	6768.4	5033.8
							385.6	2194.2	2276.4	2442.3			385.6	8389.9	7016	4994.7
							384	2244.3	2275.9	2431.2			384	8555.5	6987.8	4981.2
							382.4	2326.6	2376.2	2363.6			382.4	8689.2	7101.9	4962.1
							380.8	2296.2	2268.3	2417			380.8	8699.7	6915.1	5057.1
							379.2	2227.2	2349.3	2429.3			379.2	8575.8	7058.1	4904.3
							377.6	2227.2	2316.2	2429.3			377.6	8765.9	6938.4	4887.1
							376	2290	2414.2	2421.3			376	8531.8	6918	5119
							374.4	2287.1	2334.3	2436.2			374.4	8718.1	7055.9	4967.8
							372.8	2282.8	2334.3	2459.5			372.8	8477.1	7070	5087.7
							371.2	2284	2337.6	2469.4			371.2	8763.6	7088.6	5223.6
							369.6	2265.2	2289.8	2485.9			369.6	8624.2	7231.1	4818.1
							368	2350.6	2297.6	2403.3			368	8664.8	6800.1	4973.7
							366.4	2285.5	2454.6	2484			366.4	8938.1	7034.3	5111
							364.8	2329.7	2340.4	2419.5			364.8	8866.8	7389.8	4927.4
							363.2	2232.8	2287.7	2483.9			363.2	8588.1	6894.3	5041.4
							361.6	2287.3	2281.6	2436.7			361.6	8555.5	7220.5	4899
							360	2260.5	2277.1	2483.7			360	8789	7044.2	5147.8
							358.4	2325.4	2326.7	2470.7			358.4	8542.9	6884.1	4946.3
							356.8	2238.6	2370.6	2502			356.8	8573.9	7107.5	4958.4
							355.2	2261.7	2287.1	2447.7			355.2	8867.4	6872.9	5169.8
							353.6	2332.9	2350.8	2422			353.6	8862.2	7155.3	5018.6
							352	2383.9	2321.5	2389.9			352	8737.1	7164.9	5163.6
							350.4	2290.4	2291.3	2482.2			350.4	8804.4	6985.8	4901.8
							348.8	2381	2335	2491.7			348.8	8611.9	6981	5226.6
							347.2	2289.7	2302.7	2483.4			347.2	8598.5	6915.4	4949.6
							345.6	2292.8	2441.1	2422.4			345.6	8848.3	7315.8	5020.8
							344	2170.5	2265.7	2374.2			344	8609.8	6963.2	5086.1
							342.4	2299.9	2264	2356.8			342.4	8723	7370.5	4817.8
							340.8	2266.1	2236.8	2523.6			340.8	8890.1	7223	5037.6
							339.2	2277.2	2313.8	2392.7			339.2	8674.2	7089.9	4924.8
							337.6	2322.3	2429.6	2494.7			337.6	9061.1	7329.7	4826.6
							336	2321.9	2352.6	2374.6			336	8869.7	7184.3	4893.8
							334.4	2374.3	2303.2	2474.8			334.4	8732.5	7084	4912.2
							332.8	2255.1	2297.3	2477.9			332.8	8951.9	7154	5099.2
							331.2	2324.8	2354.1	2475.4			331.2	9313.9	7215.6	4885.7
							329.6	2297.6	2334.9	2574.8			329.6	8503.1	7593.4	4905.8
							328	2334.3	2391.5	2445.9			328	8888.9	7240.1	5148.6
							326.4	2272.7	2370.9	2402.6			326.4	8887.2	7087.2	5021.9
							324.8	2297.9	2401.5	2409.9			324.8	9114.7	7495.9	5303.9
							323.2	2308.5	2340.3	2453.4			323.2	8981.9	7378.6	5035.6
							321.6	2321.9	2302	2618.1			321.6	8752.6	7043.3	5028.1
							320	2304.3	2336.9	2477.4			320	9179.4	7261.4	5039.6
							318.4	2252.8	2344.3	2438.6			318.4	8824.9	6953.2	5074.6
							316.8	2315.3	2327.1	2450.9			316.8	9066.3	7348.7	5008.2
							315.2	2291	2379.8	2455.8			315.2	9110.7	7351.9	5293.4
							313.6	2254.9	2396.4	2409			313.6	9131	7251.5	4905.6
							312	2362.2	2362.6	2469.8			312	8962.4	7143	5048.9
							310.4	2272.2	2363.7	2462.2			310.4	9128.6	7250.5	5096.9
							308.8	2296.4	2319.7	2451.3			308.8	9178.7	7260.8	5122.8
							307.2	2261.4	2314.8	2554			307.2	9142.3	7558.2	5030.5
							305.6	2262.9	2278.3	2449.9			305.6	9054.2	7408.7	5024.7
							304	2273.5	2340.4	2414.3			304	8965.7	7721.7	5166.8
							302.4	2329.3	2367.6	2597.1			302.4	8599.7	7186.1	4993.1
							300.8	2308.4	2407.5	2453.7			300.8	9115.6	7153.7	5295.3
							299.2	2349.8	2323.1	2519.1			299.2	9368.6	7317.2	4901.6
							297.6	2313	2413.5	2509.3			297.6	9005.9	7620.8	5138.9
							296	2311.8	2343.4	2508.5			296	9126.9	7632.8	5212.3
							294.4	2263.9	2390.2	2496.8			294.4	9085.8	7541.6	5158.4
							292.8	2290.7	2342	2566			292.8	9082.9	7342.8	5266.6
							291.2	2355.6	2361.1	2459.7			291.2	9234.4	7306.2	5113.7
							289.6	2263.3	2288.2	2448.2			289.6	9197.3	7363.8	5145.4
							288	2391.1	2349.3	2544			288	9167.8	7660.6	5241.7
							286.4	2377.9	2357.9	2526.9			286.4	9028.5	7582.3	5091.6
							284.8	2320.6	2369.4	2537.6			284.8	9046.7	7510.9	5078.6
							283.2	2328	2330.4	2469.8			283.2	8956.6	7550.3	5100.4
							281.6	2313	2343.7	2535.4			281.6	9412.5	7607.7	5111.4
							280	2301.2	2351.6	2495.7			280	9123.8	7528.8	5263.6
							278.4	2339.2	2345.8	2436.5			278.4	9220.2	7399.4	4992.8
							276.8	2360.4	2331.8	2547.7			276.8	9031.3	7591	5327.7
							275.2	2269.8	2373.3	2502.9			275.2	9345.7	7514.4	5311.5
							273.6	2370.6	2377.3	2556.7			273.6	9387.5	7364.2	4877.7
							272	2345.1	2358.4	2490.1			272	9205.3	7613.7	5239.5
							270.4	2363.7	2413.3	2513.2			270.4	9252.1	7676.3	4973.6
							268.8	2353.7	2351.3	2524.5			268.8	9528.6	7717	4982.6
							267.2	2298.4	2359.6	2614.2			267.2	9160.9	7752	5185.2
							265.6	2373.4	2345	2495.9			265.6	9524.7	7679	5127.4
							264	2429.3	2355.4	2586.1			264	9737.5	7546	5182
							262.4	2385.3	2374.4	2504.5			262.4	9135.3	7394.9	5001.3
							260.8	2268.2	2415.6	2497.6			260.8	9268.6	7571.5	5075.1
							259.2	2346	2352.9	2464.1			259.2	9208.8	7572.5	5017.8
							257.6	2412.9	2421	2545.1			257.6	9701.2	7740.5	5021.3
							256	2341.8	2440.9	2542.6			256	9341.1	7901.1	4908.2
							254.4	2404	2372.9	2529.4			254.4	9714.1	7534.7	5065.3
							252.8	2330.8	2392.3	2563.3			252.8	9467.9	7427.8	5195.3
							251.2	2400.6	2334.5	2541.8			251.2	9425	7732.5	5172
							249.6	2368.5	2449.7	2478.6			249.6	9860.9	7977.8	5221.9
							248	2387.2	2385.6	2470.4			248	9324.4	7848.3	5144.6
							246.4	2336.3	2412.6	2548.4			246.4	9407.3	7632.9	5217.3
							244.8	2363.6	2401.5	2516.7			244.8	9356.7	7726.1	5207.3
							243.2	2391.6	2317.2	2568.4			243.2	9702.8	7731.5	5304.6
							241.6	2379.9	2398.9	2548.4			241.6	9746.6	7588.4	5112.6
							240	2365.8	2372.1	2578.5			240	9213.5	7701.8	5198.9
							238.4	2394.4	2402.4	2488			238.4	9339.1	7767.8	5046.5
							236.8	2391.7	2352.7	2561.8			236.8	9528.5	7769.7	5268
							235.2	2337.5	2437.6	2531.9			235.2	9247.9	7994.7	5213
							233.6	2365.3	2423.2	2735.6			233.6	9361.1	8132.9	5302.6
							232	2419	2470.9	2658.6			232	9630.7	7918.7	5097.5
							230.4	2392	2516.6	2511.9			230.4	9125.1	7845.1	5082.6
							228.8	2375.3	2444.6	2627.7			228.8	9780.3	7726.2	5115
							227.2	2343	2400.9	2562.9			227.2	9705.1	7965.4	5069.6
							225.6	2440.4	2414.3	2643.8			225.6	9584.4	7987.1	5111
							224	2380.9	2384.7	2712.6			224	9641	7894.1	5140.4
							222.4	2452.6	2402.5	2570.1			222.4	9161.6	7779.2	5182.7
							220.8	2340.4	2437.3	2573.1			220.8	9885.6	7947.2	5327.5
							219.2	2394.9	2346.8	2666.6			219.2	9755.1	8237.6	5288.1
							217.6	2453.9	2379.3	2545.9			217.6	9781	8112.5	5062.2
							216	2449	2479.8	2634.4			216	9559.1	7798.7	5057.3
							214.4	2401.9	2465.1	2664.7			214.4	9706.4	7934.4	5147.1
							212.8	2353.3	2440.3	2656.4			212.8	9699.2	7655.3	5273.7
							211.2	2432	2433.3	2615.2			211.2	9679.6	8131.1	5153.2
							209.6	2329.7	2538.7	2723.2			209.6	9473.2	7891.9	5183.7
							208	2424.8	2553.2	2643.5			208	9556.9	8083.5	5350.1
							206.4	2398.9	2462.2	2774.7			206.4	9880.8	8162.2	5204.5
							204.8	2461.1	2440	2589.9			204.8	9571.4	8206.6	5091.7
							203.2	2402.5	2540.5	2699.8			203.2	9943.8	8266.9	5167
							201.6	2441	2569.1	2757.7			201.6	9575.1	8231	5230.1
							200	2461.8	2429.9	2727.3			200	10131	7944.4	5139.1
							198.4	2553.5	2496.7	2760.1			198.4	9824.3	8261.9	5096
							196.8	2443.4	2489.7	2734.7			196.8	9910.3	8149.3	5127
							195.2	2408.4	2554.9	2807.5			195.2	9687	8271.8	5017.4
							193.6	2398.1	2486.4	2771.4			193.6	9616.7	8144	4885.3
							192	2383.2	2469.4	2788.8			192	9795.3	8030	5270.2
							190.4	2497.2	2532.3	2711			190.4	9889.9	8128.2	5059.1
							188.8	2514.8	2524.7	2839			188.8	9790.4	8281.5	5273.7
							187.2	2455.3	2566.2	2733.4			187.2	10021	8124.2	5394.6
							185.6	2465.8	2510.5	2828.5			185.6	10239	8403.5	5323.3
							184	2489.2	2523.3	2795.9			184	9933.2	8047.8	5327.8
							182.4	2492.8	2523.6	2833.7			182.4	9919.2	8340.6	5319.2
							180.8	2495.3	2540.3	2873.9			180.8	9863.2	8338.1	5518.7
							179.2	2598.7	2623	2835.9			179.2	10254	8173.3	5356
							177.6	2544.6	2707.8	2909.6			177.6	10058	8291.5	5148.5
							176	2513.3	2660.4	2916.4			176	9738.2	8615.2	5248.7
							174.4	2556	2636.6	3012.8			174.4	9797.6	8366	5252.8
							172.8	2624.1	2752.6	3108.3			172.8	10077	8455.7	5180.2
							171.2	2559.6	2785.6	3095.7			171.2	10211	8859.1	5288.4
							169.6	2612.9	2851.9	3087.3			169.6	10013	8210.2	5313.1
							168	2551.6	2919	3237.3			168	10460	8540.2	5579
							166.4	2657.2	2883	3519.3			166.4	10508	8509.7	5324.6
							164.8	2717.8	2932.7	3578.9			164.8	10299	8605.7	5452.1
							163.2	2947.2	3057.2	4099.5			163.2	10448	8681.4	5455.2
							161.6	2966.7	3061.5	4654.5			161.6	10409	8390	5579.7
							160	3063.9	3165.5	4677.8			160	10435	8443.3	5450.9
							158.4	3218.8	3257.7	4693.5			158.4	10537	8824.5	5474.7
							156.8	3202.3	3414.8	4913.4			156.8	10613	8892.3	5609
							155.2	3458.3	3751.5	4955.9			155.2	10257	8569.2	5264.6
							153.6	3714.1	3980.6	5085			153.6	10194	8899.4	5483.5
							152	3941.7	4505.5	5081.5			152	10677	8838.6	5425
							150.4	4402.6	5174.3	5431.4			150.4	10754	9034	5529.9
							148.8	4679.3	5905.8	5395.1			148.8	10908	9189.4	5843.1
							147.2	4660.9	5649	5372.8			147.2	11049	8763.7	5524.2
							145.6	4697.8	5297.8	5376.4			145.6	10909	8828.5	5378.6
							144	4994.8	5295.7	5401.5			144	11144	8806.3	5378.3
							142.4	5124.9	5291.5	5529.3			142.4	10912	8840.2	5444.4
							140.8	5495.2	5335.7	5808			140.8	11028	9164.3	5776.8
							139.2	5437.4	6054.7	6058.2			139.2	10852	9049.5	5541.6
							137.6	5509.4	5988.8	6241.4			137.6	10905	9100.4	5621.3
							136	5630.5	6065.2	7608.3			136	11344	9313.8	5649.7
							134.4	5779.3	6305.9	8145			134.4	10743	8894	5752.2
							132.8	5536.8	6772.4	8976.1			132.8	11085	9586.8	5716.2
							131.2	5775.6	7168.3	9583.5			131.2	11232	9481.9	5827.4
							129.6	5849.9	7493.2	10075			129.6	11092	8770.2	5787.7
							128	6106.9	7367.4	9666.3			128	11272	9470.7	5658.3
							126.4	6582.4	7430.4	9600.2			126.4	11169	9542.3	5735.4
							124.8	7244.6	7642.4	9325.3			124.8	10923	9316.4	5733.4
							123.2	6853.1	7815.6	9988.6			123.2	11175	9490.5	5966.7
							121.6	6606.4	8018.6	10577			121.6	11383	9365.7	5671.2
							120	6271.1	8690.9	10952			120	11136	9022.1	6035.8
							118.4	5845	9046.9	11650			118.4	11129	9751.3	6180.9
							116.8	6262.4	9258.4	11798			116.8	11356	9310.1	6230.9
							115.2	6118	9173.6	12076			115.2	11212	9608.2	6029.2
							113.6	6590.9	8095.6	12497			113.6	10779	9422.8	6384.7
							112	6555.4	7260.7	12656			112	11155	9501.1	6166.2
							110.4	6855.9	7044.3	11203			110.4	11477	9703	5992.7
							108.8	7574.9	7179.4	10255			108.8	11307	9325.8	5967.5
							107.2	8164.2	7751.2	9482			107.2	11817	9599.4	5897.6
							105.6	8427.9	7651.6	8877.9			105.6	11728	9519	5815.1
							104	8277.2	7804.6	8980.4			104	11742	9475.3	5759.1
							102.4	7242.8	8288.4	8172.5			102.4	11398	9290.8	5846.7
							100.8	6910.4	8110.9	7622.2			100.8	11584	9611.5	5729.1
							99.2	6554.8	7462.8	7821.9			99.2	11262	9688.8	5692.6
							97.6	6541.7	7398.2	8152.5			97.6	11756	9663	5888.9
							96	6200	6934.3	9667			96	11416	9883.1	5886.3
							94.4	6257.9	6806.4	10507			94.4	11456	9739.4	6360.5
							92.8	6302.4	7090.7	10259			92.8	11311	9918.6	6126.7
							91.2	6563.8	7455	9835.7			91.2	11725	9779.6	6161.7
							89.6	6636.2	7572.7	10072			89.6	11524	10135	6095.5
							88	6879.7	7608.3	9996.7			88	11666	9807.4	5868.8
							86.4	7104.7	7153.1	9597.3			86.4	11551	9693.9	6121.8
							84.8	7765.9	7019.4	9162.7			84.8	12026	9588.3	6198.2
							83.2	8502.7	7105.3	9495.5			83.2	11762	9874.1	6329.3
							81.6	8802.8	7204.4	8891.2			81.6	12168	9913.1	6330.2
							80	8304.1	8000.3	7872			80	11785	10020	6293.6
							78.4	8097.6	7919.9	7338.4			78.4	12082	10152	5944
							76.8	8551.6	8384.7	6873.2			76.8	12223	9945.8	5972.1
							75.2	8287.6	8974.5	7041.4			75.2	11755	10322	6142
							73.6	8795.8	8103.2	7126.5			73.6	12097	9603.7	5770.1
							72	9677.4	7793.1	7262			72	12187	9583.4	6106.6
							70.4	9915	7187	7841			70.4	11929	10209	5741.4
							68.8	9106.5	7129.7	7549.3			68.8	12347	9877.3	6233.4
							67.2	7921.9	7285.2	7724			67.2	12043	9935.6	6187
							65.6	7786.1	7020.4	8108.4			65.6	11763	9627.3	6118.1
							64	7248.4	7047.4	8414.1			64	11907	9888.4	6248.7
							62.4	6995.2	7434.1	8642.2			62.4	11849	9712.7	6336.9
							60.8	6954.5	7345.1	9050.6			60.8	11368	9867.9	6179.6
							59.2	7043.7	7151	9374.6			59.2	11611	9810.4	6294.7
							57.6	6984	6575.6	9087.9			57.6	12334	10238	6040
							56	6857.6	6912.1	9090.6			56	11806	10252	6136.9
							54.4	6890.2	6969.9	9111.7			54.4	11614	10045	6523.2
							52.8	6627.3	7092.1	9371			52.8	11840	10299	6269.2
							51.2	6456	7182.4	9690.9			51.2	11907	9781.2	6171
							49.6	6485.9	7681.5	9349.5			49.6	11862	10009	6298.5
							48	6735.9	8064.9	9774.2			48	11981	10149	6255.6
							46.4	6715.8	7395	10028			46.4	12064	10230	6613.9
							44.8	6802.1	7449.4	10271			44.8	11914	10199	6169.2
							43.2	7202.3	6512	10550			43.2	11943	10060	6381.8
							41.6	7289.9	6346.7	10705			41.6	11630	9963.4	6411.6
							40	7066.4	6495.1	11176			40	12355	9614	6579.5
							38.4	7115.5	6646.3	11169			38.4	12413	10031	6465.8
							36.8	7419.5	6466.6	11847			36.8	12306	9940.1	6292.9
							35.2	7553.3	6605.4	12155			35.2	12122	10133	6244.6
							33.6	7778.9	6690.3	12534			33.6	12275	10103	6238.2
							32	8228.4	6675	11888			32	12633	10034	6853.9
							30.4	8089.5	6653.9	11498			30.4	12443	10726	6491.9
							28.8	7879.2	6500.5	10911			28.8	12542	10325	6290.9
							27.2	8118.4	6507.4	10142			27.2	12231	10114	6049
							25.6	7856.2	6445.2	9866.9			25.6	12347	10216	6111.6
							24	8009.4	6624.4	9774.5			24	12423	10032	6300.8
							22.4	8071	7023.6	9813.1			22.4	12291	9983	6589.2
							20.8	8582.8	7139.6	9689.7			20.8	12875	10473	6669.2
							19.2	7938.5	7324.3	9689.3			19.2	12301	10423	6786
							17.6	8014.9	7179.2	9523.5			17.6	12773	10263	6434.5
							16	8523.8	6592.7	9479.5			16	12731	9823.5	6634.9
							14.4	8505.1	6242.6	9397			14.4	12955	10391	6533.7
							12.8	8588.4	5591.3	8758.6			12.8	12656	10271	6439.1
							11.2	8290.2	5192.2	8585.4			11.2	12716	10071	6581.7
							9.6	8430.3	5026.8	8114.2			9.6	12910	9812.7	6453
							8	8271.9	5112.4	8143.4			8	12444	9559.4	6417.9
							6.4	8336.2	5049.7	7640.7			6.4	12368	10251	6427.8
							4.8	8575.1	5325.6	7928			4.8	12077	9957.6	6541
							3.2	8276.6	5573	7871.8			3.2	12365	10447	6290.8
							1.6	8288.8	5787.9	7940.2			1.6	12633	9885.6	6555.3
							0	8001.7	5703.1	7528.3			0	13318	10361	6454

## Sheet: Figure 4c
Figure 4c HiBiT-F1-Lefty2							Exp1	Exp2	Exp3			Exp1	Exp2	Exp3
					mCherry	478.4	2348.8	2302.6	2382.5		HiBiT	3346.2	3012.4	4738.4
						476.8	2298.7	2303.9	2431.9			3416.3	2966.5	4750.4
						475.2	2298.4	2313.2	2353			3354.3	2829.7	4858
						473.6	2295.9	2351.1	2353.1			3363.8	3043.2	4799.4
						472	2295.5	2367.7	2443.3			3261	3075.8	4954
						470.4	2322.5	2213.4	2301			3262.2	3132.1	4892.4
						468.8	2237	2351.3	2323.8			3356.3	2907.2	5064.5
						467.2	2226	2261.2	2388.8			3254	3035.9	4949
						465.6	2305.6	2368.8	2459.4			3358.6	2967.8	5054.2
						464	2275.8	2407	2388			3393.5	3081	4836.5
						462.4	2281	2348.1	2380.8			3457.9	2985.4	4857.5
						460.8	2320.8	2389.5	2306.1			3330.4	2981.4	5057.1
						459.2	2329.9	2346.8	2381.2			3271.8	2994.1	5069.7
						457.6	2316.6	2325.5	2479			3338.5	3163	5060.4
						456	2271.5	2365.2	2453.6			3311.5	3004.8	4902.4
						454.4	2249.9	2338	2398.5			3374.7	3067.9	4722.7
						452.8	2323.8	2287.1	2411			3292	3002.6	4957.2
						451.2	2323.6	2416.2	2434.7			3341.3	2965.7	4822.6
						449.6	2318.8	2545.5	2396.5			3387.5	3002.7	4914.6
						448	2268.7	2963.5	2413.1			3485	2875.9	5066.9
						446.4	2299.4	2599.5	2486.8			3378.3	3091	5053.8
						444.8	2263.2	2281.1	2458.5			3328.9	3018.6	4969.8
						443.2	2282.2	2426.5	2416.5			3507.1	2869	4774.1
						441.6	2317.3	2405.3	2356.5			3335.2	3017.5	4999.7
						440	2247.3	2396.4	2407.6			3342.3	3008	4859.7
						438.4	2274.9	2330.1	2425.7			3356.7	3102.4	5104.8
						436.8	2252.4	2376.3	2390.1			3392.2	2877.8	4886
						435.2	2284.5	2465.4	2425.7			3507.6	2915	5061.3
						433.6	2262.8	2491.6	2381.4			3495.9	2964.2	4970.9
						432	2320.6	2619.3	2405.1			3482.9	3111.2	5165.8
						430.4	2281.5	2617.2	2389.8			3340.4	3067.1	5016
						428.8	2396	2518.8	2303.5			3512.1	3038.1	5075.1
						427.2	2268.7	2477.8	2457.7			3424.5	2961.3	4999.6
						425.6	2297.7	2383.3	2387.9			3438	2940.2	4824.3
						424	2295	2471.1	2434.6			3390.3	3096.7	5258.7
						422.4	2324.8	2408.6	2357.2			3459.7	3165.8	4998.6
						420.8	2339.4	2359.9	2424.8			3331.4	3087.6	4993.6
						419.2	2286.3	2513.7	2380			3349.7	3114.3	4980.4
						417.6	2285.8	2462.9	2382			3355	3223.4	5288.8
						416	2299.4	2423.3	2505.8			3448.1	3010.9	5041.1
						414.4	2207.2	2410.7	2398.1			3212.8	3087.7	5022.2
						412.8	2415.7	2299.6	2431.6			3430.8	3084.2	5136.2
						411.2	2283.8	2378	2409.4			3490.5	2964.9	5201
						409.6	2267.9	2341.8	2503.9			3340.6	3030.4	4999.2
						408	2297.8	2348.9	2429.7			3450.9	3033.1	5006.3
						406.4	2276.1	2402	2393			3493.2	3082.6	5004.3
						404.8	2284.1	2366.5	2421.1			3622.1	2998.7	5071
						403.2	2294.2	2336.8	2371.6			3480.4	3060.6	4997
						401.6	2234.5	2354.5	2370.6			3316.5	3142.9	5258.2
						400	2311	2476.8	2423.6			3495.5	3092.1	5188.6
						398.4	2298.5	2396.6	2382.1			3452.9	3171.5	5162.6
						396.8	2292.9	2423.9	2326.1			3379.7	3220.9	5176.8
						395.2	2286.3	2318.7	2370.6			3349.9	3190.7	4952.1
						393.6	2291.4	2436.9	2409.5			3494.5	3068.2	5312
						392	2271.2	2371.6	2487.7			3462.3	3149.6	5169.9
						390.4	2255.4	2319.2	2422.3			3424.7	3124	5215.5
						388.8	2325.5	2390.2	2397.7			3340.2	3040.3	5039.4
						387.2	2287.3	2344.1	2409.4			3429.1	3114.6	5154.1
						385.6	2312.6	2382.9	2360.9			3422.5	3032.7	5097.5
						384	2288.8	2395.7	2352.1			3507.5	3134.4	5130.2
						382.4	2266.3	2335.4	2373.1			3309.7	3011.3	5349.4
						380.8	2370.9	2360.4	2421.2			3484.8	3162.5	5240.8
						379.2	2392.1	2356.7	2446.1			3270.2	3164.3	5274.1
						377.6	2311.5	2369.6	2444.8			3557.3	3055.2	5085.7
						376	2317.7	2337.6	2468.3			3395.3	2935	5183.4
						374.4	2330.9	2363.3	2425.8			3378.3	3159.4	5259.4
						372.8	2326.5	2343.7	2457.7			3377.7	3135.1	5118.9
						371.2	2329.4	2366.1	2321.4			3320.2	3070.9	5082.9
						369.6	2212.6	2329.6	2421.8			3541.6	3003.1	5160.5
						368	2351.8	2395	2421.3			3436.2	3196	5109.9
						366.4	2309	2454	2431			3439.4	3236.7	5040.5
						364.8	2268.2	2348.3	2396.7			3380.8	3144.6	5085.7
						363.2	2310.9	2409.6	2509.1			3289	3210.9	5121.5
						361.6	2321.2	2381.2	2479.2			3231.3	3029.6	5261.4
						360	2297.9	2330.5	2396.2			3564	3168.9	5126.3
						358.4	2284.8	2275.1	2416.8			3416.3	3199.2	5077.8
						356.8	2270.3	2391.2	2430.6			3456.3	3066.7	5113.5
						355.2	2317.9	2344.8	2430.3			3685.1	3248.4	5308
						353.6	2315.9	2405.9	2423.1			3332.9	3034.6	5024.8
						352	2267.8	2404.9	2395.4			3393.3	3060.2	5157.8
						350.4	2257.8	2355.6	2442.5			3429.6	3357.6	5230.3
						348.8	2320.1	2412	2437.5			3286.7	3139.7	5008.4
						347.2	2352.6	2389.5	2450.8			3410.2	3241.9	5207.1
						345.6	2301.5	2437.1	2431.3			3413.4	3195.3	5284.9
						344	2224.6	2391.3	2453.9			3403.6	3286.2	5175.6
						342.4	2358.4	2362.5	2437.6			3408.2	3168.2	5366.7
						340.8	2285.6	2430.8	2482.6			3390.7	3171.8	5459.1
						339.2	2306.6	2363.9	2356			3452.4	3240.6	5061.8
						337.6	2359	2474.5	2434.7			3511.4	3218.2	5485.1
						336	2281.2	2371.5	2520.4			3370.5	3052.8	5369.3
						334.4	2317.8	2349	2402.7			3516.4	3257.2	5475.4
						332.8	2321.7	2347.9	2461.6			3268.1	3162.7	5287.7
						331.2	2337.9	2483.7	2424.1			3377.1	3161.8	5353.8
						329.6	2371.5	2457	2461.9			3469.9	3240.5	5302.2
						328	2324.1	2410	2413.5			3447.4	3218.3	5378.6
						326.4	2342.6	2450.7	2488.1			3434.1	3276.3	5543.6
						324.8	2314.5	2415	2508.2			3576.5	3234.2	5033.9
						323.2	2337.8	2486	2532.2			3608.8	3445.7	5282.9
						321.6	2301.4	2366.4	2469.5			3551.5	3253.5	5243.8
						320	2330.8	2399.2	2571.9			3456.5	3196.5	5484.9
						318.4	2326.7	2365.9	2521.1			3392.7	3299.1	5254.8
						316.8	2330.8	2403.6	2492.1			3379.2	3207	5468.9
						315.2	2416.6	2394.3	2427.7			3446.2	3302.5	5387.4
						313.6	2345.1	2403.5	2502.8			3577.6	3208	5348.5
						312	2333.5	2423	2468.1			3274	3095.6	5401.5
						310.4	2356.4	2321.7	2416.1			3552.2	3322	5415.1
						308.8	2377.1	2370.9	2509.5			3553.5	3066.4	5347.7
						307.2	2316.5	2400.6	2456.1			3417.3	3301.5	5174.7
						305.6	2304.9	2355.9	2453.2			3462	3325.5	5313
						304	2343.3	2416.4	2513.9			3501.6	3086.2	5347.6
						302.4	2265	2394.1	2463.5			3508	3166.2	5480
						300.8	2398.4	2400.9	2514.4			3639.5	3244	5300.6
						299.2	2334.6	2366.9	2435.5			3370.1	3203	5162.1
						297.6	2382.8	2464.6	2547.1			3445	3276.4	4990.7
						296	2320.9	2380.6	2405.5			3522	3156.8	5487.5
						294.4	2350.6	2445.2	2460.7			3384.9	3363	5522.9
						292.8	2334.1	2360.8	2567.4			3597.6	3259.4	5650.5
						291.2	2336	2356.8	2563.1			3485.2	3246.6	5412.5
						289.6	2325.6	2444.9	2423.5			3600.4	3280.7	5529.9
						288	2324.7	2462.5	2487.1			3532.3	3312	5422.9
						286.4	2373.6	2470.9	2468.6			3366.7	3164.8	5487
						284.8	2358.2	2477	2493.7			3609.6	3464.4	5587.4
						283.2	2315.8	2357.6	2518.8			3478.4	3402	5468.4
						281.6	2352.5	2403.6	2512.2			3552.2	3267.8	5544.6
						280	2351.2	2491.7	2554			3468.9	3307	5573.4
						278.4	2487	2378.1	2532.5			3743.7	3151.7	5603.2
						276.8	2408.5	2369.4	2538.8			3704.4	3166.7	5381
						275.2	2346.7	2494.6	2466.1			3467.1	3397.8	5513.4
						273.6	2402.7	2462.5	2503.5			3438.8	3443.5	5587.9
						272	2415	2386.7	2455.8			3705.4	3364.3	5421.4
						270.4	2344.1	2446.4	2551.5			3596	3409.5	5651.7
						268.8	2410.4	2477.8	2515.7			3809.8	3411.2	5490.1
						267.2	2469.7	2486.8	2596.7			3553.5	3337.6	5550.7
						265.6	2433.9	2586.7	2591.2			3527.4	3400.9	5748
						264	2436.5	2513.3	2452.2			3694.2	3436.9	5801.9
						262.4	2459.2	2468.7	2498.3			3564.3	3447.6	5715
						260.8	2373.3	2466.1	2572.2			3579.1	3504.2	5769.8
						259.2	2319	2453.3	2562.4			3647.1	3394.7	5767.8
						257.6	2466.6	2452.3	2532.3			3631	3512.4	5897.5
						256	2377	2512.7	2434.8			3693.4	3438.3	5766.8
						254.4	2359.8	2484.8	2505.3			3613.7	3421.6	5566
						252.8	2303.5	2541.4	2487.5			3699.2	3430.7	5618.6
						251.2	2414.1	2459.8	2611.6			3766.3	3518.8	5607.3
						249.6	2434	2529.3	2562.6			3724.1	3309.8	5693.5
						248	2407.6	2427.8	2520.3			3668.8	3634.7	5649
						246.4	2348.3	2479.1	2458.8			3767.1	3520.9	5765.8
						244.8	2430.9	2507.4	2537.6			3839.5	3506.9	5830.3
						243.2	2427	2544.2	2502			3635.5	3560.8	5543.4
						241.6	2437	2570.1	2512.3			3717.2	3497.6	5858
						240	2453.7	2628.7	2549.8			3825.2	3533.1	5768.7
						238.4	2464.1	2488	2558.6			4130.1	3602	5991.6
						236.8	2425.6	2487.3	2581.2			3915.6	3693.1	5822.7
						235.2	2395.4	2560.2	2553.2			3757.5	3601.1	5952.4
						233.6	2451.2	2564.7	2546.9			3924.8	3676.7	5799.4
						232	2475.5	2624	2573.8			3877	3721.4	5685.5
						230.4	2436.3	2559.4	2598.8			3693	3543.6	5660.5
						228.8	2402.8	2659.8	2551.5			3780.9	3783.4	6043.8
						227.2	2501.2	2549.7	2547.4			3812.6	3825	5896.4
						225.6	2487.1	2600.2	2571.5			3694.6	3853	5763.9
						224	2510.2	2527.7	2544.3			3792.5	3956.3	5832.2
						222.4	2359	2523.9	2567.7			3766.7	3847.2	5851
						220.8	2413.7	2627.5	2550.2			3833.7	3783.6	5777.1
						219.2	2494.1	2675.3	2546			3833.9	4046.3	6043.1
						217.6	2415.7	2626.7	2528.6			3806.4	4154.9	6123.5
						216	2471.1	2625.5	2696.9			3952.9	4300	5681.6
						214.4	2472	2705.1	2641.4			3887.4	4202.9	6144.1
						212.8	2520.5	2723.6	2613			4041.2	4272.8	6117.5
						211.2	2555.2	2796.1	2590			3877.1	4298	6038
						209.6	2635.4	2737.9	2678.1			4079.1	4596.8	6518.6
						208	2588.3	2782	2577.2			3943.1	4761.6	6259.1
						206.4	2531.9	2891.5	2633			3880.6	4737.9	6300.6
						204.8	2514.9	2933.4	2587.5			4382.3	4985.9	6230.3
						203.2	2535.4	2854.1	2681.9			4254.5	4839.1	6557.5
						201.6	2535.1	2879.3	2651.7			4087.8	4818.4	6303.6
						200	2495.5	2944.9	2702.4			4164.2	5168.2	6595.8
						198.4	2576	3135	2586.5			4342.5	5411.2	6420.7
						196.8	2555.5	3062.4	2612.3			4281.9	5626.8	6427.8
						195.2	2640.9	3031.4	2681.4			4124.4	5652	6661.4
						193.6	2615.2	3023.7	2632.9			4395.5	5467.5	6553.3
						192	2650.5	3083.7	2647			4412.8	5325.4	6660.2
						190.4	2490.9	3099	2704.1			4322.7	5403.7	6495.5
						188.8	2704.5	3243.6	2735.4			4481.1	5439.8	7028.6
						187.2	2811.8	3302.7	2736.5			4507.7	5263.3	7137.9
						185.6	2899.3	3321.9	2732.2			4735.1	5559.3	6896.2
						184	3005.7	3473.5	2800.1			4707.7	5665.2	6947.3
						182.4	3124.3	3586.1	2743.7			4895	5532.9	7214.5
						180.8	3302.8	3396.7	2806.1			5104	5838.2	7576.7
						179.2	3407	3596.5	2799.9			5121.1	5930.1	7559.4
						177.6	3623.3	3590	2769.3			5459.3	5904.7	7377.3
						176	3728.9	3803	2813.8			5598.9	6204.7	7530.1
						174.4	3838.8	4287.8	2884.1			5806.3	6310.2	7642.7
						172.8	3561.5	4365.1	2895.5			5940.8	6828.2	7417.9
						171.2	3850.7	4710.4	2772			6269.1	7580	7377.6
						169.6	4111.6	4746.5	2863.4			6570.8	8079.7	7386.8
						168	4207.7	4983.9	2909.2			6645.3	8908.9	7842.9
						166.4	4287.2	5413.5	2986.1			6770.4	9565.7	7712.9
						164.8	4361.8	5658.4	2986.9			7075.7	9764.1	8619.2
						163.2	4737.1	5977.4	2982			7230.3	10683	8806
						161.6	4894.8	6315.4	2982.2			7106.8	10984	9054.3
						160	5111.3	6735.1	3171.1			7537.4	11199	9198.3
						158.4	5299.4	7170.5	3092.1			7792.9	11210	9917.9
						156.8	5518.2	7334.4	3234.5			8426.9	10789	10262
						155.2	5867.3	7122.7	3455.7			8773.6	11371	11366
						153.6	5926.9	7365.8	3866.7			8943.9	11137	12952
						152	5769.4	7025.6	4433.6			9868.3	11704	15174
						150.4	5820	7108.3	4990.5			10164	12050	18115
						148.8	5829.4	7521.4	5581.4			10544	12483	20266
						147.2	6345.5	7147.6	5803.2			11539	12553	20085
						145.6	6614.3	7297.6	6111			12732	13410	20024
						144	6732	7595.2	6918.9			13559	14814	20318
						142.4	6640.4	8057.3	7102.8			14279	16777	20085
						140.8	7430.3	8654.7	7499.6			16050	18306	21004
						139.2	7997.5	9060.2	7290.6			18692	18285	21271
						137.6	8327.8	9372.1	7731.6			20756	16934	21339
						136	7726	9387.8	7861.7			20075	16013	22159
						134.4	7363.4	9196.9	8069.6			16898	14430	24553
						132.8	7185.9	8888.9	8343.3			14640	13467	25751
						131.2	6760.4	8766.1	8887.8			14374	12631	25153
						129.6	7295.1	8656.6	9244.6			12763	12188	25589
						128	7393.4	8394.4	9524.2			11766	12429	26599
						126.4	7894.3	8274.4	9414.7			11485	12849	25392
						124.8	7911.7	8001.5	9174			11503	13253	24000
						123.2	8023.7	7578.4	9200			11653	12890	23019
						121.6	8167.6	7864	9238			11411	12900	23002
						120	8142.8	7615.5	9660.5			10976	12727	23085
						118.4	7879.1	7719	9551.1			10544	12271	22725
						116.8	7902.9	7900.1	9675			10887	12239	22256
						115.2	7548.9	7990.4	9541			11348	12791	22733
						113.6	7144.1	8023.1	9753.8			11585	12809	23131
						112	6770.6	7617.3	10326			10830	12583	23865
						110.4	6621.4	7666.5	10509			11001	12610	24928
						108.8	6902.8	7855.4	10746			11821	13247	25827
						107.2	6967.1	8142	11091			11827	13913	27114
						105.6	7247.2	8149.6	11845			12510	14538	28735
						104	6921.5	8263.5	12972			12197	14581	30548
						102.4	6811.8	7844.2	13497			11976	13913	33317
						100.8	6806.3	7651.9	12795			11505	13235	32165
						99.2	6690	7606.2	12145			11287	12571	29495
						97.6	6361.9	8397.4	12215			11915	12208	27329
						96	6282	8596.8	11634			11738	12415	27194
						94.4	6052.7	8637.8	11842			10893	12683	26794
						92.8	5752.6	8555.6	11777			10792	11858	26430
						91.2	5875.5	8191.2	11127			11138	11054	26379
						89.6	5812.6	8482.4	10799			13051	10977	25962
						88	6542.8	8027.5	10504			13748	11305	27353
						86.4	6681.6	7882.8	11363			13897	11214	26943
						84.8	6716.2	8001.8	11319			13808	11362	25636
						83.2	7054.6	8184.9	11188			14791	11631	25139
						81.6	6895.3	7839.7	11211			13882	11274	24565
						80	7178.2	7788	10852			12688	11596	23605
						78.4	6671.9	7736.7	10333			11908	11513	23679
						76.8	6385.7	7663.8	10719			10784	11868	24630
						75.2	6406.1	7933.6	10486			10344	12194	21326
						73.6	6620.2	7569.3	10144			10618	11749	20348
						72	6814.4	7505.3	10090			10993	11406	19598
						70.4	6639.1	7180.5	9739.6			10931	11918	20335
						68.8	6698.7	7231.7	9965.8			9689.3	11895	20377
						67.2	6809.9	7399.7	10224			9354.9	11847	19706
						65.6	6759.4	7698.3	10120			9645.5	12009	20752
						64	7130.7	7486.2	9911.3			9544.8	11519	19817
						62.4	7394.3	7662.9	10514			9081.5	11336	19780
						60.8	7155.3	7337.2	10545			9324.1	11133	19627
						59.2	6960	7347.5	10447			9511.5	10996	19542
						57.6	7100.8	7204.4	10291			9660	10551	18958
						56	7577.5	6971	9670			9963	10579	17134
						54.4	8180.9	6917.5	9262.2			10886	10497	16689
						52.8	8353.6	6965.7	9384.1			11301	10880	15510
						51.2	7821.8	7118.3	9881.3			11043	10979	15790
						49.6	7424.7	7208.8	10550			10926	11953	17030
						48	6731.5	7724.4	10169			11283	12195	17538
						46.4	6567.2	8124.3	10239			10609	12199	17818
						44.8	6626.6	8554.9	9604.8			9640.2	13208	18111
						43.2	6594.4	8208	10534			9217.7	13834	17497
						41.6	6630.4	8001.9	10844			9389.3	13269	17454
						40	6459.1	8101.5	10622			9352.2	13368	17848
						38.4	6248.4	7991.2	10309			9194.9	12628	17017
						36.8	6544.1	8295.4	9715.3			9439	12491	17082
						35.2	6417.1	8447.2	9999.2			9339.8	12532	17400
						33.6	6577.4	8823.2	10401			9785.4	12002	17718
						32	6918.2	9254.1	10094			10383	11625	18135
						30.4	7730.3	9221.8	9912.1			10110	12359	18315
						28.8	7615.4	9680.8	10195			10183	12247	18937
						27.2	7785	9625.6	10695			9777.7	11944	19514
						25.6	7814.2	10116	10958			9371.6	12093	19707
						24	8286.5	10401	10781			9984	10603	20041
						22.4	8366.5	10395	11113			10170	10890	20744
						20.8	8398.6	10229	11040			10421	10634	20792
						19.2	8429.2	9884.7	10854			10569	10326	20422
						17.6	8133	8771.1	11107			10121	10594	19228
						16	7800.2	8765.5	11085			10863	10923	18588
						14.4	8101	8726.4	10343			10605	10624	17601
						12.8	7675.8	9635.1	10214			11292	10845	17546
						11.2	7499.5	9808.6	9857.4			12013	10972	17373
						9.6	7735.2	9088	10125			11905	12257	17938
						8	7877.8	9169.4	10353			11532	13278	18001
						6.4	8143.4	8910.1	10421			12061	13156	18229
						4.8	8443.8	8687.1	10927			12205	12664	17913
						3.2	8506.4	8666.8	11352			12002	11438	18830
						1.6	9017	8511.3	12528			11671	11684	20178
						0	8843.4	8726.7	14096			11180	12213	21154

## Sheet: Figure 4f
Figure 4f F1-Lefty2 activity
	Exp 1
	Activator +	luminescence
	WT	700099
	Lefty2	103944
	F1-Lefty2	270000
	Exp 2
	Activator +	luminescence
	WT	1149918
	Lefty2	180939
	F1-Lefty2	732660
	Exp 3
	Activator +	luminescence
	WT	1190618
	Lefty2	259801
	F1-Lefty2	714339

## Sheet: Supplementary Figure 1b
Supplementary Figure 1b (f2)7-luc activity upon Nodal administration
	Exp1
	Cryptic	FoxH1	Acvr2b	0 nM	10 nM
	-	-	-	22034	22450
	+	-	-	31709	29914
	-	+	-	84162	87269
	+	+	-	190049	1626818
	-	-	+	22771	24657
	+	-	+	41758	40067
	-	+	+	106620	97407
	+	+	+	409867	7726937
	Exp 2
	Cryptic	FoxH1	Acvr2b	0 nM	10 nM
	-	-	-	21632	23223
	+	-	-	23539	22370
	-	+	-	43611	46118
	+	+	-	84046	922174
	-	-	+	14692	12835
	+	-	+	30040	30159
	-	+	+	37102	39352
	+	+	+	190648	3944042
	Exp 3
	Cryptic	FoxH1	Acvr2b	0 nM	10 nM
	-	-	-	14614	15298
	+	-	-	17226	16823
	-	+	-	50543	47829
	+	+	-	79684	796531
	-	-	+	15032	15141
	+	-	+	14637	15869
	-	+	+	47655	48665
	+	+	+	182906	3597762

## Sheet: Supplementary Figure 2a
Supplementary Figure 2a Nodal activity
	Exp1
	Activator +	luminescence
	WT	1149918
	Lefty2	173183
	Exp2
	Activator +	luminescence
	WT	1190997
	Lefty2	177100
	Exp3
	Activator +	luminescence
	WT	2831920
	Lefty2	274742

## Sheet: Supplementary Figure 2b
Supplementary Figure 2b Lefty2 activity
	Exp1
	Reporter +	luminescence
	WT	148549
	Nodal	756632
	Exp2
	Reporter +	luminescence
	WT	198228
	Nodal	1005406
	Exp3
	Reporter +	luminescence
	WT	229935
	Nodal	1205308

[truncated: 4 more sheets: Supplementary Figure 5a, Supplementary Figure 5b, Supplementary Figure 7a, Supplementary Figure 7b]
